# Supplementary material for: 6-(4-Bromo­phen­yl)-2-eth­oxy-4-(2,4,6-trimethoxy­phen­yl)nicotinonitrile
Source: Acta Crystallogr Sect E Struct Rep Online. 2009 Oct 31;65(Pt 11):o2914–5. doi: 10.1107/S1600536809043943 (PMC2971038; doi:10.1107/S1600536809043943)
Supplement: Supplementary file 2 [file e-65-o2914-Isup2.hkl]

# 
# h,k,l, Fc-squared, Fo-squared, sigma(Fo-squared) and status flag 
# 
data_I
_shelx_title ' tcm26b_0m in P2(1)/c  (100K)' 
_shelx_refln_list_code          4 
_shelx_F_calc_maximum      840.96 
_exptl_crystal_F_000      1920.00 
_reflns_d_resolution_high  0.6196 
 
loop_ 
 _symmetry_equiv_pos_as_xyz 
 'x, y, z' 
 '-x, y+1/2, -z+1/2' 
 '-x, -y, -z' 
 'x, -y-1/2, z-1/2' 
 
_cell_length_a    14.1799 
_cell_length_b    18.0877 
_cell_length_c    16.6881 
_cell_angle_alpha  90.000 
_cell_angle_beta   95.081 
_cell_angle_gamma  90.000 
 
_shelx_F_squared_multiplier     1.000 
 
loop_ 
 _refln_index_h 
 _refln_index_k 
 _refln_index_l 
 _refln_F_squared_calc 
 _refln_F_squared_meas 
 _refln_F_squared_sigma 
 _refln_observed_status 
   2   0   0    17998.23    18122.39    238.18 o 
   3   0   0     1137.08     1114.41     18.71 o 
   4   0   0      182.58      186.51      8.24 o 
   5   0   0       43.20       44.05      8.18 o 
   6   0   0    47244.57    45895.93    549.07 o 
   7   0   0     2389.85     2303.02     42.18 o 
   8   0   0     2451.77     2408.89     39.92 o 
   9   0   0     2536.16     2513.95     46.94 o 
  10   0   0    10221.59     9930.70    152.54 o 
  11   0   0      441.59      463.33     26.19 o 
  12   0   0     6430.68     6532.69    197.60 o 
  13   0   0     3415.63     3464.44     95.28 o 
  14   0   0     1602.20     1480.57    103.02 o 
  15   0   0      337.90      308.15     47.46 o 
  16   0   0      282.98      283.24     50.21 o 
  17   0   0     2332.78     2314.18     93.03 o 
  18   0   0      747.42      745.32     67.86 o 
  19   0   0     1567.43     1715.62    187.45 o 
  20   0   0       17.11       78.62     65.79 o 
  21   0   0       42.35      -32.41     96.47 o 
  22   0   0       78.36      202.82     78.55 o 
   2   1   0      286.37      301.29      5.97 o 
   3   1   0    13370.54    12707.15    113.58 o 
   4   1   0      188.00      188.45      6.07 o 
   5   1   0      247.31      194.43      7.47 o 
   6   1   0     1443.91     1403.40     20.51 o 
   7   1   0     4626.86     4412.51     45.78 o 
   8   1   0      232.97      217.89     10.65 o 
   9   1   0     3229.64     3446.34     40.82 o 
  10   1   0     2549.35     2540.16     38.17 o 
  11   1   0     1788.00     1788.26     30.50 o 
  12   1   0     2561.80     2580.75     49.34 o 
  13   1   0     5192.18     5177.54     88.32 o 
  14   1   0       80.16       77.06     27.39 o 
  15   1   0       67.77       17.07     32.53 o 
  16   1   0      543.99      595.84     50.26 o 
  17   1   0     1713.17     1660.67     57.14 o 
  18   1   0      373.22      363.46     42.83 o 
  19   1   0       56.65       23.81     43.83 o 
  20   1   0      134.48      167.61     48.23 o 
  21   1   0        7.39      105.62     48.62 o 
  22   1   0      226.93      208.66     73.83 o 
   0   2   0      149.63      167.25     12.18 o 
   1   2   0       29.77       -7.92      3.96 o 
   2   2   0     1682.11     1694.58     22.59 o 
   3   2   0     1172.21     1108.25     16.47 o 
   4   2   0     2530.48     2218.50     24.04 o 
   5   2   0        2.04       -7.77      5.26 o 
   6   2   0     1060.43     1068.55     18.85 o 
   7   2   0      551.00      512.20     12.00 o 
   8   2   0      153.43      130.99     10.41 o 
   9   2   0      257.37      240.29     12.01 o 
  10   2   0      398.89      421.20     17.44 o 
  11   2   0       10.42       -3.99     15.41 o 
  12   2   0      898.28      958.93     32.34 o 
  13   2   0      230.76      270.30     32.45 o 
  14   2   0     3236.08     3181.23    102.59 o 
  15   2   0      761.94      783.29     45.38 o 
  16   2   0       37.71       -6.41     38.36 o 
  17   2   0        8.77      -32.97     43.59 o 
  18   2   0       17.82       39.28     45.21 o 
  19   2   0       66.88      137.16     49.32 o 
  20   2   0        8.67      -47.73     51.34 o 
  21   2   0       11.75        8.69     70.77 o 
  22   2   0        1.49      -54.47     83.07 o 
   1   3   0    48265.60    49679.54    544.05 o 
   2   3   0      114.27      103.79      5.67 o 
   3   3   0    61547.08    60915.80    622.25 o 
   4   3   0     1404.89     1413.61     23.08 o 
   5   3   0      362.97      404.31     12.77 o 
   6   3   0     3042.38     2972.30     33.12 o 
   7   3   0    13077.93    12835.86    103.34 o 
   8   3   0        3.68       -7.05      7.83 o 
   9   3   0     6260.42     5890.52     56.36 o 
  10   3   0     3265.21     3243.88     43.90 o 
  11   3   0       90.35       99.02     14.69 o 
  12   3   0      916.05      917.12     43.09 o 
  13   3   0     4351.99     4482.81     75.23 o 
  14   3   0      785.45      882.45     62.88 o 
  15   3   0     8006.22     7754.33    143.65 o 
  16   3   0      839.65      971.62     51.29 o 
  17   3   0      850.31      887.67     54.71 o 
  18   3   0      143.07      153.59     48.33 o 
  19   3   0       82.65       69.46     49.25 o 
  20   3   0      280.09      341.64     74.79 o 
  21   3   0       17.36       63.70     70.28 o 
  22   3   0      469.20      560.17    141.05 o 
   0   4   0     2141.88     1980.54     59.45 o 
   1   4   0     1119.73     1140.01     19.49 o 
   2   4   0    59306.68    58834.27    568.79 o 
   3   4   0     4876.24     4932.78     52.52 o 
   4   4   0     6927.41     6809.55     81.94 o 
   5   4   0      565.88      539.66     14.26 o 
   6   4   0     5246.79     5155.83     51.97 o 
   7   4   0     3739.67     3869.62     37.68 o 
   8   4   0       75.47       40.16      9.14 o 
   9   4   0     2377.44     2356.30     29.77 o 
  10   4   0     6246.21     6152.52     67.30 o 
  11   4   0     1202.72     1222.81     28.32 o 
  12   4   0     1177.48     1177.54     31.23 o 
  13   4   0     2365.96     2490.10     53.11 o 
  14   4   0     1512.37     1602.00     56.63 o 
  15   4   0     1271.55     1302.40     52.88 o 
  16   4   0       99.19       98.60     39.50 o 
  17   4   0      899.74      755.85     52.07 o 
  18   4   0        4.87       33.94     55.02 o 
  19   4   0      819.92      839.03     72.52 o 
  20   4   0       75.77       34.42     63.45 o 
  21   4   0        6.06      -65.38     69.47 o 
  22   4   0      109.85      -43.39     73.34 o 
   1   5   0      319.39      359.13     11.44 o 
   2   5   0     5155.66     5210.09     59.58 o 
   3   5   0      225.28      209.33     10.08 o 
   4   5   0      146.66      142.40      7.95 o 
   5   5   0       64.26       67.43      9.41 o 
   6   5   0     1071.06     1133.86     17.90 o 
   7   5   0       13.95      -12.81      8.24 o 
   8   5   0      220.01      218.26     11.34 o 
   9   5   0      391.50      607.85     22.15 o 
  10   5   0        1.59       -7.07     12.55 o 
  11   5   0     1417.25     1530.47     47.03 o 
  12   5   0      671.48      653.74     28.74 o 
  13   5   0        1.14      -29.37     20.72 o 
  14   5   0       19.33       47.06     32.80 o 
  15   5   0        4.69      -31.07     35.04 o 
  16   5   0       28.16      -58.45     37.09 o 
  17   5   0        6.63       48.17     50.34 o 
  18   5   0      142.21      127.31     56.93 o 
  19   5   0       10.80       14.72     60.00 o 
  20   5   0       18.21      -71.14     64.20 o 
  21   5   0      145.20      139.71     70.14 o 
  22   5   0       45.13      -36.28     73.52 o 
   0   6   0    36366.70    38536.32    848.15 o 
   1   6   0      662.36      622.74     16.55 o 
   2   6   0     6908.59     7194.39     92.96 o 
   3   6   0      513.25      476.15     14.59 o 
   4   6   0     1341.40     1221.84     19.77 o 
   5   6   0      273.24      295.57     10.50 o 
   6   6   0     7073.47     6829.24     63.73 o 
   7   6   0      734.82      689.77     15.32 o 
   8   6   0     4078.95     4491.52     50.02 o 
   9   6   0     2024.57     1987.31     46.77 o 
  10   6   0     5127.52     4997.22     57.74 o 
  11   6   0      683.36      685.57     33.59 o 
  12   6   0     2870.83     2699.82     50.26 o 
  13   6   0      660.54      628.37     45.18 o 
  14   6   0       50.00       40.02     39.36 o 
  15   6   0      445.16      605.98     53.86 o 
  16   6   0     1419.18     1294.15     67.43 o 
  17   6   0      621.47      802.75     81.60 o 
  18   6   0       62.93       17.59     53.70 o 
  19   6   0      769.08      676.14    113.53 o 
  20   6   0      154.99       24.07     66.77 o 
  21   6   0      188.85      310.89     95.63 o 
  22   6   0        3.29       64.76     71.48 o 
   1   7   0    10158.29    10198.87    128.61 o 
   2   7   0       85.51       60.22     10.61 o 
   3   7   0    16199.03    15515.62    156.96 o 
   4   7   0      784.10      710.17     15.57 o 
   5   7   0      429.16      466.20     16.71 o 
   6   7   0     3363.69     3408.18     37.71 o 
   7   7   0    21765.53    21956.46    186.90 o 
   8   7   0      363.46      332.66     14.47 o 
   9   7   0     1546.21     1551.44     27.44 o 
  10   7   0     3563.05     3564.39     45.69 o 
  11   7   0     1496.96     1447.23     34.24 o 
  12   7   0     1107.06     1078.67     34.20 o 
  13   7   0     5516.86     5484.24    103.75 o 
  14   7   0       11.72       -2.16     31.79 o 
  15   7   0      171.68       87.65     49.64 o 
  16   7   0     3755.99     3906.69    114.84 o 
  17   7   0       22.39      -26.54     52.42 o 
  18   7   0      250.41      143.44     86.99 o 
  19   7   0       93.93      111.93     61.76 o 
  20   7   0      259.14      325.04     69.76 o 
  21   7   0       80.64      114.98     70.89 o 
  22   7   0      329.20      434.68     77.39 o 
   0   8   0   130535.48   133015.42   2707.02 o 
   1   8   0      189.66      212.33     14.49 o 
   2   8   0      184.88      252.30     14.44 o 
   3   8   0     1538.30     1578.43     28.76 o 
   4   8   0     3940.69     4213.80     50.85 o 
   5   8   0      838.54      865.63     17.11 o 
   6   8   0     3469.86     3622.46     37.75 o 
   7   8   0        4.84       -3.62      9.31 o 
   8   8   0      316.52      431.16     16.55 o 
   9   8   0       85.87       83.13     17.22 o 
  10   8   0     2476.72     2526.50     44.14 o 
  11   8   0       92.11       40.40     17.92 o 
  12   8   0       26.80        2.79     24.31 o 
  13   8   0      813.08      813.85     41.54 o 
  14   8   0       13.66       14.31     32.81 o 
  15   8   0      136.63      118.02     35.75 o 
  16   8   0      182.91      240.99     50.09 o 
  17   8   0      360.39      383.79     74.01 o 
  18   8   0       65.76      -25.73     55.57 o 
  19   8   0       22.40       81.70     61.95 o 
  20   8   0       65.38       26.91     66.11 o 
  21   8   0       36.04       61.38     70.27 o 
   1   9   0    29015.67    30948.43    313.22 o 
   2   9   0      314.62      335.61     12.63 o 
   3   9   0     9998.43    10736.91    103.20 o 
   4   9   0     1440.61     1346.41     21.75 o 
   5   9   0     1535.43     1737.07     22.87 o 
   6   9   0      435.09      452.14     11.71 o 
   7   9   0     3482.54     3577.89     41.13 o 
   8   9   0      689.66      713.02     20.69 o 
   9   9   0      597.24      695.11     18.51 o 
  10   9   0      320.78      354.02     23.17 o 
  11   9   0      374.52      408.23     25.28 o 
  12   9   0      241.97      243.63     28.93 o 
  13   9   0      620.47      670.01     40.06 o 
  14   9   0      122.18      178.16     37.24 o 
  15   9   0      112.95       80.29     37.31 o 
  16   9   0      576.82      395.17     54.15 o 
  17   9   0      861.25      813.48    112.17 o 
  18   9   0      237.83      148.02     58.49 o 
  19   9   0       72.50       23.47     61.20 o 
  20   9   0      103.67       16.82     87.10 o 
  21   9   0       41.39      -14.62     91.23 o 
   0  10   0    14247.40    12993.68    187.74 o 
   1  10   0      575.46      542.79     13.73 o 
   2  10   0      257.86      117.77      9.30 o 
   3  10   0     4550.60     4747.29     48.09 o 
   4  10   0     7916.50     7331.68     75.29 o 
   5  10   0      958.48      966.21     15.96 o 
   6  10   0    14994.92    14770.44    130.24 o 
   7  10   0     1496.45     1517.46     23.59 o 
   8  10   0     1170.73     1145.77     21.79 o 
   9  10   0       24.96       -8.70     16.64 o 
  10  10   0     3672.96     3733.76     70.41 o 
  11  10   0       26.86       59.01     22.49 o 
  12  10   0     3432.53     3482.75     71.66 o 
  13  10   0     3986.21     3901.44     87.63 o 
  14  10   0     1720.29     1657.34     59.76 o 
  15  10   0      189.08      196.21     40.78 o 
  16  10   0     1015.59      933.35     58.54 o 
  17  10   0       11.19       30.81    131.58 o 
  18  10   0       43.42       71.98     58.13 o 
  19  10   0      976.23      985.22     76.84 o 
  20  10   0       16.60      -61.38     65.38 o 
  21  10   0       18.79      -18.84     69.44 o 
   1  11   0     9609.96    10055.55     96.19 o 
   2  11   0      549.77      569.66     18.82 o 
   3  11   0     8631.59     8819.80     82.39 o 
   4  11   0      307.95      290.66     11.71 o 
   5  11   0        9.75       -7.16      9.41 o 
   6  11   0       11.57        5.44     10.42 o 
   7  11   0     6340.35     6369.67     75.45 o 
   8  11   0      976.53      913.64     22.08 o 
   9  11   0      934.35      940.08     27.60 o 
  10  11   0      656.62      647.50     30.94 o 
  11  11   0      107.87      130.32     23.88 o 
  12  11   0       16.63       -4.47     30.46 o 
  13  11   0      872.93      946.57     57.14 o 
  14  11   0      601.51      671.01     44.41 o 
  15  11   0     2961.92     2894.54     78.64 o 
  16  11   0      584.50      652.34     50.02 o 
  17  11   0     1654.92     1629.96     79.32 o 
  18  11   0       14.17      -17.90     56.58 o 
  19  11   0        5.03       11.81     75.62 o 
  20  11   0      108.76       40.58     66.28 o 
  21  11   0       21.56        3.74     71.68 o 
   0  12   0     1881.84     1854.42     42.38 o 
   1  12   0      153.37      188.97     11.95 o 
   2  12   0     1337.11     1423.11     22.98 o 
   3  12   0     1389.78     1525.87     27.11 o 
   4  12   0      250.29      264.33     15.03 o 
   5  12   0      301.47      292.86     17.06 o 
   6  12   0      274.53      324.16     14.53 o 
   7  12   0     1884.77     1849.44     29.94 o 
   8  12   0      639.60      619.22     22.61 o 
   9  12   0      136.75      141.24     19.16 o 
  10  12   0      344.56      385.29     49.31 o 
  11  12   0      608.18      645.75     43.38 o 
  12  12   0     3365.07     3297.49    103.45 o 
  13  12   0        6.18      -19.47     42.83 o 
  14  12   0      519.72      590.59     45.16 o 
  15  12   0       75.73       46.69     41.92 o 
  16  12   0        2.23       17.03     46.41 o 
  17  12   0      122.48      105.01     53.75 o 
  18  12   0      284.92      322.37     62.96 o 
  19  12   0       58.22       68.89     87.47 o 
  20  12   0        1.64     -132.76     69.21 o 
   1  13   0     3315.08     3092.04     44.98 o 
   2  13   0     1226.44     1277.96     25.85 o 
   3  13   0     9842.55     9668.27    104.67 o 
   4  13   0     1711.37     1782.31     29.17 o 
   5  13   0     2554.39     2518.29     56.02 o 
   6  13   0     8620.60     8566.13     93.55 o 
   7  13   0     7958.54     8143.71    103.34 o 
   8  13   0     1437.12     1386.59     33.98 o 
   9  13   0     1128.75     1204.89     32.14 o 
  10  13   0     5378.54     5344.42     85.52 o 
  11  13   0     1267.76     1271.99     46.71 o 
  12  13   0       41.01       42.50     32.44 o 
  13  13   0     5238.70     5102.09    117.51 o 
  14  13   0        6.65      -27.02     36.89 o 
  15  13   0     1621.49     1628.21     64.03 o 
  16  13   0      818.23      867.26     74.68 o 
  17  13   0      762.97      768.25     54.39 o 
  18  13   0      299.15      217.34     62.13 o 
  19  13   0       71.81      100.73     64.62 o 
  20  13   0      141.06      123.17     68.46 o 
   0  14   0    12719.03    12458.34    210.81 o 
   1  14   0        2.86        8.61     15.16 o 
   2  14   0     1337.53     1210.78     26.36 o 
   3  14   0        9.36      -14.11     13.37 o 
   4  14   0     8200.91     7990.42     90.67 o 
   5  14   0     2867.68     2901.13     68.96 o 
   6  14   0     2796.54     2858.45     47.79 o 
   7  14   0      456.36      471.51     36.38 o 
   8  14   0      502.26      531.43     24.26 o 
   9  14   0      236.94      257.46     22.98 o 
  10  14   0     4364.18     4376.20     74.25 o 
  11  14   0      645.34      658.33    124.69 o 
  12  14   0       20.11      -35.00     37.42 o 
  13  14   0      185.03      265.10     38.28 o 
  14  14   0      252.81      352.87     91.50 o 
  15  14   0     1379.45     1330.84     61.41 o 
  16  14   0      608.65      596.73     51.31 o 
  17  14   0     1552.65     1712.19     95.71 o 
  18  14   0       59.29       -6.94     93.69 o 
  19  14   0      194.19      172.11     85.07 o 
  20  14   0      230.62      308.12     95.89 o 
   1  15   0     1057.98     1050.65     27.04 o 
   2  15   0       37.40       12.49     16.11 o 
   3  15   0       41.45       30.04     16.41 o 
   4  15   0      161.79      169.18     20.27 o 
   5  15   0      203.20      205.77     19.28 o 
   6  15   0     1176.73     1247.30     32.33 o 
   7  15   0     4740.57     4670.00     68.48 o 
   8  15   0      300.24      304.11     30.65 o 
   9  15   0      294.28      313.00     24.18 o 
  10  15   0        4.23      -31.76     26.90 o 
  11  15   0     2673.04     2649.96     80.93 o 
  12  15   0      167.66      127.81     58.28 o 
  13  15   0        8.34      -60.73     42.86 o 
  14  15   0      181.19      198.24     49.39 o 
  15  15   0      379.05      331.81     53.84 o 
  16  15   0      461.54      535.77     81.46 o 
  17  15   0       26.95       -2.39     57.04 o 
  18  15   0       66.71       99.42     77.19 o 
  19  15   0       14.54      -12.45     82.93 o 
   0  16   0    10277.32     8846.25    160.40 o 
   1  16   0      361.55      369.55     22.98 o 
   2  16   0     1117.73     1224.28     34.99 o 
   3  16   0      686.92      587.56     25.72 o 
   4  16   0     3409.94     3292.83     72.08 o 
   5  16   0     1072.60     1041.11     32.76 o 
   6  16   0     1002.23     1012.33     30.48 o 
   7  16   0      364.57      385.90     29.65 o 
   8  16   0       25.99       58.73     21.40 o 
   9  16   0      499.53      513.56     29.23 o 
  10  16   0     1651.64     1587.71     56.14 o 
  11  16   0     1189.50     1208.05     58.00 o 
  12  16   0      744.29      647.75     53.09 o 
  13  16   0       22.93       26.27     43.16 o 
  14  16   0       47.97       -3.02     47.76 o 
  15  16   0      919.22      814.28     62.91 o 
  16  16   0      498.27      573.34     90.82 o 
  17  16   0      165.16       40.76     57.52 o 
  18  16   0      179.12      180.65     62.62 o 
  19  16   0      443.83      269.18     83.62 o 
   1  17   0      280.82      390.47     28.35 o 
   2  17   0      301.21      282.95     24.27 o 
   3  17   0     7067.54     6938.21    101.54 o 
   4  17   0      811.61      796.01     29.96 o 
   5  17   0       31.91       52.91     22.07 o 
   6  17   0       35.52       58.20     21.42 o 
   7  17   0     1691.77     1722.09     41.64 o 
   8  17   0      280.02      287.81     26.73 o 
   9  17   0     2838.80     2877.08     58.55 o 
  10  17   0      630.84      627.95     46.02 o 
  11  17   0      396.16      450.70     63.39 o 
  12  17   0     1025.63     1077.02     56.88 o 
  13  17   0      959.76      875.14     57.71 o 
  14  17   0      101.58      140.33     88.10 o 
  15  17   0        9.46       47.99     67.99 o 
  16  17   0      434.92      430.26     61.08 o 
  17  17   0      184.07      137.61     60.46 o 
  18  17   0       11.99       21.77     59.07 o 
   0  18   0     1679.13     1529.63     54.97 o 
   1  18   0       30.64        6.80     22.65 o 
   2  18   0     1616.46     1566.95     42.96 o 
   3  18   0       75.56       90.72     24.06 o 
   4  18   0      630.38      702.36     37.25 o 
   5  18   0      404.64      458.81     28.36 o 
   6  18   0      976.37      914.41     32.65 o 
   7  18   0        1.45      -27.83     24.73 o 
   8  18   0      585.52      582.83     31.66 o 
   9  18   0       22.19       35.15     27.20 o 
  10  18   0      754.03      806.84     39.98 o 
  11  18   0        5.39      -19.21     38.98 o 
  12  18   0      172.94      185.66     50.14 o 
  13  18   0       10.43       48.73     45.55 o 
  14  18   0       29.22       47.55    102.21 o 
  15  18   0       59.06       51.97     52.56 o 
  16  18   0      169.23       82.14     56.41 o 
  17  18   0      358.77      339.30     96.65 o 
   1  19   0     1233.00     1183.41     40.29 o 
   2  19   0      921.73      890.71     34.80 o 
   3  19   0      795.74      746.47     33.91 o 
   4  19   0      281.47      276.28     29.11 o 
   5  19   0     1051.50     1059.37     43.30 o 
   6  19   0       46.40        8.07     27.46 o 
   7  19   0       50.01       62.62     32.59 o 
   8  19   0      218.13      260.75     29.61 o 
   9  19   0      810.87      836.38     40.30 o 
  10  19   0       30.48       30.46     32.60 o 
  11  19   0      171.46      214.21     54.57 o 
  12  19   0      104.60      100.68     44.84 o 
  13  19   0       28.10        5.12     47.39 o 
  14  19   0       85.45      109.90     50.86 o 
  15  19   0      657.17      602.15     60.37 o 
  16  19   0       79.26       -3.08     54.79 o 
  17  19   0      252.59      290.55     61.57 o 
   0  20   0     2736.63     2800.27     91.73 o 
   1  20   0      183.29      174.17     29.25 o 
   2  20   0       25.50       29.89     29.31 o 
   3  20   0      142.03      167.24     29.92 o 
   4  20   0       52.69       94.97     29.47 o 
   5  20   0        0.05      -39.52     28.57 o 
   6  20   0     1817.56     1713.58     52.19 o 
   7  20   0       93.07      163.68     46.31 o 
   8  20   0        0.94      -23.38     31.84 o 
   9  20   0       96.62      143.37     36.57 o 
  10  20   0      609.25      728.43     58.67 o 
  11  20   0        3.79      -38.96     43.74 o 
  12  20   0     1283.95     1264.82     92.33 o 
  13  20   0      434.52      351.09     53.09 o 
  14  20   0      217.02      235.27     53.92 o 
  15  20   0       11.21       17.43     54.09 o 
  16  20   0      228.20      295.63    116.25 o 
   1  21   0     1106.34     1178.70     70.09 o 
   2  21   0        2.86      -31.82     30.25 o 
   3  21   0     3490.61     3215.18     71.38 o 
   4  21   0       14.48       58.81     30.70 o 
   5  21   0      128.51       43.76     32.18 o 
   6  21   0     1375.05     1384.28     49.47 o 
   7  21   0     2103.44     2183.63     60.86 o 
   8  21   0       20.29       66.67     32.12 o 
   9  21   0      256.93      247.45     34.61 o 
  10  21   0      799.65      921.34     58.70 o 
  11  21   0       64.88       28.23     46.02 o 
  12  21   0       31.07       52.30     60.36 o 
  13  21   0      728.01      755.40     60.94 o 
  14  21   0        4.08      -82.44    142.65 o 
  15  21   0      108.34       40.36     55.58 o 
   0  22   0       62.37      140.76     50.27 o 
   1  22   0      180.66      190.90     35.14 o 
   2  22   0        2.22       25.49     33.40 o 
   3  22   0       28.83        7.20     32.36 o 
   4  22   0      321.98      347.60     37.02 o 
   5  22   0      133.96       90.58     39.88 o 
   6  22   0      802.08      829.54     43.33 o 
   7  22   0      198.53      177.07     54.58 o 
   8  22   0      628.88      602.18     38.21 o 
   9  22   0        2.88       34.29     33.18 o 
  10  22   0      411.34      358.29     56.78 o 
  11  22   0       11.92       12.54     45.73 o 
  12  22   0      837.72      766.10     60.48 o 
  13  22   0       26.98       -1.41     49.48 o 
  14  22   0       62.98      -20.05     52.36 o 
   1  23   0       12.35       19.68     60.14 o 
   2  23   0       22.50       55.01     35.42 o 
   3  23   0     3429.26     3481.46     85.69 o 
   4  23   0      113.96      107.25     38.38 o 
   5  23   0      200.21      232.78     38.02 o 
   6  23   0      144.58      115.36     37.00 o 
   7  23   0       10.53      -37.08     34.79 o 
   8  23   0      153.87      112.45     34.23 o 
   9  23   0      455.11      495.92     50.14 o 
  10  23   0       75.85      150.21     40.63 o 
  11  23   0      148.41      175.93     49.61 o 
  12  23   0        3.36       52.74     51.32 o 
  13  23   0      156.83      141.46     54.13 o 
  14  23   0        0.07       44.05     54.51 o 
   0  24   0     2009.41     2128.90     94.34 o 
   1  24   0        0.94      -26.19     38.02 o 
   2  24   0      719.96      846.31     47.23 o 
   3  24   0      137.38      105.91     53.75 o 
   4  24   0     1288.90     1326.16     54.59 o 
   5  24   0      439.68      419.72     43.42 o 
   6  24   0      254.75      219.64     40.26 o 
   7  24   0      169.58      180.97     39.35 o 
   8  24   0      182.14      253.36     37.74 o 
   9  24   0      154.17      163.39     41.47 o 
  10  24   0     1639.55     1618.03    104.66 o 
  11  24   0      137.37       67.35     49.87 o 
  12  24   0      287.78      311.40     54.49 o 
   1  25   0        4.15      -26.73     39.95 o 
   2  25   0      525.81      541.68     47.51 o 
   3  25   0        3.60      -46.53     39.55 o 
   4  25   0       17.39       36.08     40.24 o 
   5  25   0      124.96       75.73     40.93 o 
   6  25   0      108.15      149.66     42.03 o 
   7  25   0      576.70      599.36     48.20 o 
   8  25   0       34.10       83.77     40.97 o 
   9  25   0      106.41      139.16     42.55 o 
  10  25   0        4.53       28.73     41.92 o 
  11  25   0       30.20       20.62     49.57 o 
   0  26   0      135.91       20.35     59.72 o 
   1  26   0        6.50      -46.19     42.88 o 
   2  26   0       21.26       33.12     43.44 o 
   3  26   0      324.76      334.44     46.91 o 
   4  26   0      858.55      977.17     65.58 o 
   5  26   0      534.05      524.63     49.00 o 
   6  26   0       10.56      -45.88     41.81 o 
   7  26   0      129.25       86.36     43.17 o 
   8  26   0     1045.51     1081.74     63.30 o 
   9  26   0        2.40       -6.26     43.33 o 
  10  26   0        3.66       -2.07     47.04 o 
   1  27   0      329.20      378.64     50.52 o 
   2  27   0       13.26      -20.62     49.06 o 
   3  27   0      561.75      578.41     57.90 o 
   4  27   0      771.66      845.69     80.11 o 
   5  27   0       87.56       99.84     44.70 o 
   6  27   0       52.79       86.52     51.72 o 
   7  27   0      111.21       97.97     47.51 o 
   8  27   0       74.50      -29.87     44.43 o 
   0  28   0       17.78       44.56     66.60 o 
   1  28   0      264.77      214.36     49.26 o 
   2  28   0       78.93      108.65     48.42 o 
   3  28   0       19.01        8.40     47.69 o 
   4  28   0       30.30       51.58     48.41 o 
   5  28   0      101.19       73.20     48.73 o 
   6  28   0      813.52     1010.81     59.65 o 
   1  29   0        0.05      -89.60     48.15 o 
   2  29   0        8.94      -73.40     66.43 o 
 -22   1   1        4.56      -34.34     58.81 o 
 -21   1   1       33.81       -0.36     58.87 o 
 -20   1   1      244.07      239.30     56.20 o 
 -19   1   1      513.29      525.26     48.91 o 
 -18   1   1       90.97       69.73     40.27 o 
 -17   1   1      936.78      997.62     50.69 o 
 -16   1   1      440.29      434.14     60.76 o 
 -15   1   1     1017.81     1009.92     40.91 o 
 -14   1   1      299.39      384.60     31.49 o 
 -13   1   1     3729.69     3805.16     71.13 o 
 -12   1   1     2884.65     2842.85     79.27 o 
 -11   1   1     1255.87     1208.36     30.95 o 
 -10   1   1     6087.86     6040.72     75.26 o 
  -9   1   1     1143.57     1086.81     21.04 o 
  -8   1   1      157.80      173.12      9.55 o 
  -7   1   1     2844.65     2766.19     33.73 o 
  -6   1   1    22883.16    23251.94    218.46 o 
  -5   1   1       85.44      100.38      5.98 o 
  -4   1   1      263.66      378.32     15.16 o 
  -3   1   1     3314.20     3264.17     36.95 o 
  -2   1   1     7970.28     7736.29     88.95 o 
  -1   1   1       49.54        8.20      7.17 o 
   1   1   1      441.70      425.17     14.29 o 
   2   1   1    88818.80    85514.61    833.76 o 
   3   1   1       91.34       88.21      5.35 o 
   4   1   1    10586.81    10645.46    108.11 o 
   5   1   1       20.54       19.61      5.29 o 
   6   1   1    15982.96    15714.59    150.86 o 
   7   1   1     3837.59     3722.38     40.02 o 
   8   1   1       17.64       28.06      9.32 o 
   9   1   1     3142.50     3139.61     40.54 o 
  10   1   1     5575.09     5473.11     65.89 o 
  11   1   1      140.52      133.35     16.06 o 
  12   1   1     2450.22     2343.22     49.18 o 
  13   1   1     2345.20     2531.79    110.45 o 
  14   1   1      209.21      186.21     33.27 o 
  15   1   1      166.13      160.21     37.06 o 
  16   1   1     1213.11     1195.45     53.58 o 
  17   1   1      623.12      637.23     50.46 o 
  18   1   1       87.83      143.03     45.93 o 
  19   1   1      840.16      912.06     59.60 o 
  20   1   1       31.16       70.95     65.63 o 
  21   1   1      180.88      242.84     51.16 o 
  22   1   1       85.16       36.56     52.00 o 
 -22   2   1       55.25       12.02     59.36 o 
 -21   2   1      221.50      260.34     69.80 o 
 -20   2   1      576.78      628.35     80.04 o 
 -19   2   1      512.72      536.31     53.88 o 
 -18   2   1        7.61       -1.47     45.93 o 
 -17   2   1       88.07      114.40     42.39 o 
 -16   2   1     3253.93     3393.96     86.02 o 
 -15   2   1     1688.46     1642.60     60.83 o 
 -14   2   1      455.85      481.31     39.09 o 
 -13   2   1    10410.12    10321.59    175.33 o 
 -12   2   1      679.69      673.27     34.76 o 
 -11   2   1     2782.87     2661.42     46.89 o 
 -10   2   1     3993.34     3993.68     50.39 o 
  -9   2   1     2631.42     2572.32     31.42 o 
  -8   2   1       48.61       53.16      8.05 o 
  -7   2   1    62951.63    64970.56    536.33 o 
  -6   2   1     2222.58     2141.42     26.85 o 
  -5   2   1     2619.39     2737.61     34.37 o 
  -4   2   1       23.87       29.72      4.76 o 
  -3   2   1    29869.51    29464.32    303.27 o 
  -2   2   1        2.56        0.38      2.68 o 
  -1   2   1     7748.22     7145.26     91.09 o 
   0   2   1       63.92       46.40      6.99 o 
   1   2   1     8351.19     9366.80     92.69 o 
   2   2   1      280.46      268.49      7.12 o 
   3   2   1    32439.66    33306.07    345.38 o 
   4   2   1      267.88      242.12      8.17 o 
   5   2   1      803.39      827.46     13.54 o 
   6   2   1     4842.75     4799.16     48.66 o 
   7   2   1     8569.47     8105.44     76.77 o 
   8   2   1      112.11      102.26     10.65 o 
   9   2   1    18552.07    18446.24    171.38 o 
  10   2   1     3210.39     3169.36     44.13 o 
  11   2   1      666.41      711.39     21.70 o 
  12   2   1     5799.02     5737.83     87.97 o 
  13   2   1      422.35      352.99     30.64 o 
  14   2   1        6.93       35.43     32.35 o 
  15   2   1     1178.11     1155.76     50.68 o 
  16   2   1     1026.34     1038.64     51.54 o 
  17   2   1      143.47      119.76     47.55 o 
  18   2   1       31.25       78.53     44.94 o 
  19   2   1      359.69      309.93     53.38 o 
  20   2   1      687.60      753.79     62.23 o 
  21   2   1       43.91       53.44     56.35 o 
  22   2   1      306.66      228.76    106.93 o 
 -22   3   1        0.15       79.42     77.68 o 
 -21   3   1        2.59       33.79    105.14 o 
 -20   3   1       54.04       -8.75     62.06 o 
 -19   3   1      307.13      285.82     63.44 o 
 -18   3   1       67.77       63.43     47.25 o 
 -17   3   1      147.33      197.71     44.14 o 
 -16   3   1      446.92      399.42     42.82 o 
 -15   3   1       39.20       55.61     34.79 o 
 -14   3   1      614.51      645.17     40.20 o 
 -13   3   1      892.09      789.91     57.45 o 
 -12   3   1      779.86      812.69     33.75 o 
 -11   3   1      593.61      580.19     21.76 o 
 -10   3   1       56.58       71.19     16.14 o 
  -9   3   1      774.71      830.86     18.22 o 
  -8   3   1      140.47      110.37     10.59 o 
  -7   3   1      549.62      629.22     13.93 o 
  -6   3   1      207.24      489.47     12.10 o 
  -5   3   1       71.12       85.87      7.13 o 
  -4   3   1    18748.74    18981.14    212.03 o 
  -3   3   1      601.74      577.92     13.20 o 
  -2   3   1     9994.00     9854.91     98.88 o 
  -1   3   1      114.58      116.03      8.74 o 
   0   3   1    38173.29    38389.98    496.77 o 
   1   3   1      155.42      150.37      4.68 o 
   2   3   1    64694.48    65103.75    628.73 o 
   3   3   1     2656.35     2553.86     32.36 o 
   4   3   1    28649.49    28138.17    276.74 o 
   5   3   1     1379.01     1351.85     20.99 o 
   6   3   1      366.80      344.80     11.38 o 
   7   3   1     1224.98     1202.07     17.30 o 
   8   3   1     1494.77     1548.30     20.39 o 
   9   3   1      460.16      473.95     13.01 o 
  10   3   1     4136.96     4244.00     50.50 o 
  11   3   1        3.03      -13.91     14.42 o 
  12   3   1     1141.02     1177.48     36.37 o 
  13   3   1       24.92       24.60     24.60 o 
  14   3   1      495.31      505.09     38.85 o 
  15   3   1        5.51      -10.87     34.95 o 
  16   3   1       19.32        3.10     38.77 o 
  17   3   1     1242.40     1359.42    100.41 o 
  18   3   1       19.70       75.71     56.62 o 
  19   3   1      146.72      171.10     51.48 o 
  20   3   1        6.41       -7.01     66.05 o 
  21   3   1       19.36      -53.62    119.65 o 
  22   3   1       31.99      -61.04     70.97 o 
 -22   4   1      243.42      293.17     84.27 o 
 -21   4   1       31.14       95.34     90.07 o 
 -20   4   1       12.98       15.14     64.16 o 
 -19   4   1      224.94      142.45     64.14 o 
 -18   4   1      210.42      283.71     59.25 o 
 -17   4   1      120.27       95.55     42.22 o 
 -16   4   1     2460.70     2320.07     72.79 o 
 -15   4   1       36.01        0.38     47.92 o 
 -14   4   1      608.34      635.42     40.05 o 
 -13   4   1      212.66      204.38     28.81 o 
 -12   4   1     1012.37      961.95     32.66 o 
 -11   4   1      262.10      247.74     15.62 o 
 -10   4   1      462.27      458.95     16.63 o 
  -9   4   1     4336.99     4294.48     43.86 o 
  -8   4   1      105.12      129.28      9.88 o 
  -7   4   1      601.12      922.55     17.11 o 
  -6   4   1     8046.60     8412.14     79.17 o 
  -5   4   1     2045.07     2178.58     30.23 o 
  -4   4   1      102.13       94.31      7.23 o 
  -3   4   1     3460.37     3659.28     42.28 o 
  -2   4   1     8088.71     7947.97     86.53 o 
  -1   4   1      381.02      437.33     13.04 o 
   0   4   1      635.97      634.08     14.08 o 
   1   4   1    17227.48    17809.66    198.08 o 
   2   4   1     7085.97     7167.06     69.90 o 
   3   4   1    28848.61    30664.58    299.96 o 
   4   4   1      523.11      543.95     13.77 o 
   5   4   1     3709.46     3916.12     46.02 o 
   6   4   1        7.56       12.03      7.78 o 
   7   4   1    10263.15    10204.11     87.37 o 
   8   4   1      436.50      450.63     14.25 o 
   9   4   1     2697.12     2765.96     32.87 o 
  10   4   1      489.25      431.91     15.33 o 
  11   4   1     2926.06     3036.95     50.59 o 
  12   4   1     2210.22     2194.90     47.37 o 
  13   4   1      178.29      152.75     25.10 o 
  14   4   1      397.27      351.06     37.41 o 
  15   4   1      712.76      661.36     44.80 o 
  16   4   1      368.92      386.22     45.35 o 
  17   4   1      197.69      121.47     44.20 o 
  18   4   1       55.50       73.30     45.93 o 
  19   4   1       85.65      119.35     63.67 o 
  20   4   1       62.51      216.20     69.31 o 
  21   4   1        3.04      -10.56     67.46 o 
  22   4   1       98.14      295.18    126.70 o 
 -22   5   1      187.43      101.71     75.92 o 
 -21   5   1      168.06      218.84     70.85 o 
 -20   5   1        9.47     -130.87     65.44 o 
 -19   5   1      418.34      411.44     65.92 o 
 -18   5   1       63.40       73.02     56.18 o 
 -17   5   1      407.65      372.74     57.39 o 
 -16   5   1     1087.79      983.94     61.45 o 
 -15   5   1      311.81      351.48     45.57 o 
 -14   5   1       60.62       72.68     33.53 o 
 -13   5   1     4653.49     4382.83     72.23 o 
 -12   5   1     3363.06     3306.88     53.94 o 
 -11   5   1      935.91      917.93     31.13 o 
 -10   5   1    17554.55    16995.87    166.20 o 
  -9   5   1      585.24      582.32     17.61 o 
  -8   5   1     3945.80     4154.31     42.81 o 
  -7   5   1      397.30      378.61     11.16 o 
  -6   5   1    73336.64    77271.09    660.52 o 
  -5   5   1      216.98      234.59     14.80 o 
  -4   5   1    64243.06    64719.64    659.22 o 
  -3   5   1     2646.39     2643.95     33.55 o 
  -2   5   1     1055.27     1008.80     18.11 o 
  -1   5   1      105.80      116.07     14.13 o 
   0   5   1    81669.67    79614.03   1146.62 o 
   1   5   1       65.55       49.84      6.64 o 
   2   5   1    27223.05    27773.22    272.07 o 
   3   5   1        9.24      -13.78      6.89 o 
   4   5   1    19750.17    19794.36    197.47 o 
   5   5   1      229.91      263.15     11.23 o 
   6   5   1    31397.36    31208.30    276.77 o 
   7   5   1     1269.56     1162.50     24.83 o 
   8   5   1     2876.70     3081.46     34.20 o 
   9   5   1     4065.79     4064.29     47.85 o 
  10   5   1     3391.58     3312.84     42.22 o 
  11   5   1       47.12       32.78     15.96 o 
  12   5   1     2738.09     2721.67     55.60 o 
  13   5   1     2973.37     2902.62     58.10 o 
  14   5   1      450.25      457.21     66.78 o 
  15   5   1      480.47      501.08     50.73 o 
  16   5   1     1878.74     1809.56     66.27 o 
  17   5   1      337.80      288.54     56.26 o 
  18   5   1      159.65      223.26    101.31 o 
  19   5   1     1669.09     1592.94     83.71 o 
  20   5   1        2.83      -77.41     65.62 o 
  21   5   1       11.57       -2.79     69.57 o 
  22   5   1       63.42       66.31     72.50 o 
 -22   6   1       87.98      127.64     76.65 o 
 -21   6   1      234.30      202.17     81.23 o 
 -20   6   1      243.40      319.86     70.47 o 
 -19   6   1      173.95       90.40     79.77 o 
 -18   6   1       29.85      126.49     58.47 o 
 -17   6   1     1076.06     1041.13     67.73 o 
 -16   6   1      353.73      401.02     81.90 o 
 -15   6   1      171.98      179.10     49.42 o 
 -14   6   1      753.82      828.28     40.62 o 
 -13   6   1     2795.94     2627.84     53.81 o 
 -12   6   1      719.10      782.04     27.28 o 
 -11   6   1     2414.91     2334.72     43.84 o 
 -10   6   1     1365.99     1382.52     29.38 o 
  -9   6   1      511.53      471.84     16.99 o 
  -8   6   1       35.90       40.54     10.08 o 
  -7   6   1      111.84      114.43      9.68 o 
  -6   6   1     1122.18     1143.35     17.52 o 
  -5   6   1       97.52       72.06      9.11 o 
  -4   6   1      575.81      499.59     19.51 o 
  -3   6   1     4691.27     4478.54     52.55 o 
  -2   6   1     2894.88     2909.25     42.96 o 
  -1   6   1     5448.78     5124.29     81.23 o 
   0   6   1       41.06       80.63     11.28 o 
   1   6   1     3722.03     3720.59     47.48 o 
   2   6   1      742.17      794.06     17.24 o 
   3   6   1     4259.82     4184.71     47.96 o 
   4   6   1     2675.82     2789.64     37.98 o 
   5   6   1      692.31      670.38     14.01 o 
   6   6   1     1451.33     1507.37     24.29 o 
   7   6   1    11088.52    11402.77    115.52 o 
   8   6   1      272.56      294.61     13.32 o 
   9   6   1     3451.85     3144.33     40.07 o 
  10   6   1     2664.02     2611.64     36.77 o 
  11   6   1       92.68       79.33     18.43 o 
  12   6   1      257.46      231.03     22.04 o 
  13   6   1     2549.31     2466.95     82.86 o 
  14   6   1       43.93       46.69     32.95 o 
  15   6   1      100.29       83.91     44.51 o 
  16   6   1      658.88      571.57     57.07 o 
  17   6   1       82.30      102.24     54.43 o 
  18   6   1        1.04      -23.63     52.88 o 
  19   6   1      493.18      466.21     67.73 o 
  20   6   1      186.53      236.04    125.07 o 
  21   6   1        2.61      -46.34     66.53 o 
  22   6   1      221.88      251.71    120.57 o 
 -22   7   1       91.01       46.67     75.97 o 
 -21   7   1      290.92      276.21     73.49 o 
 -20   7   1       16.54        1.00     62.56 o 
 -19   7   1       12.72      -27.78     77.89 o 
 -18   7   1       37.42      -72.29     54.19 o 
 -17   7   1       58.27       40.42     50.46 o 
 -16   7   1       59.31       26.90     47.64 o 
 -15   7   1      641.84      459.53     49.72 o 
 -14   7   1        3.71       29.71     32.82 o 
 -13   7   1      583.95      517.12     33.44 o 
 -12   7   1      308.31      289.32     27.56 o 
 -11   7   1        4.41       14.33     17.96 o 
 -10   7   1      666.15      619.67     20.32 o 
  -9   7   1     1260.09     1228.97     24.83 o 
  -8   7   1       16.88       -2.18     11.70 o 
  -7   7   1      210.38      222.72     10.76 o 
  -6   7   1       47.30       44.00     11.51 o 
  -5   7   1      115.87      109.10      7.71 o 
  -4   7   1     1055.58     1065.61     21.87 o 
  -3   7   1     1846.78     2034.31     29.17 o 
  -2   7   1      573.30      575.59     18.04 o 
  -1   7   1      378.14      332.41     21.26 o 
   0   7   1     2320.22     2203.19     43.82 o 
   1   7   1      957.59     1055.92     20.82 o 
   2   7   1       40.07      101.40      9.72 o 
   3   7   1     3163.47     3318.46     40.74 o 
   4   7   1      556.41      480.10     15.20 o 
   5   7   1      171.91      193.74     11.21 o 
   6   7   1     2825.94     2746.73     38.99 o 
   7   7   1     2420.12     2487.62     34.04 o 
   8   7   1      149.72      104.42     12.07 o 
   9   7   1      315.71      305.96     17.29 o 
  10   7   1      337.47      316.54     16.73 o 
  11   7   1      323.57      333.36     28.27 o 
  12   7   1      178.53      255.32     24.57 o 
  13   7   1      874.16      764.27     39.05 o 
  14   7   1       55.44       89.71     28.04 o 
  15   7   1       52.75       58.72     44.54 o 
  16   7   1       42.70       40.65     48.60 o 
  17   7   1       36.25       91.19     53.56 o 
  18   7   1      257.43      238.37     79.79 o 
  19   7   1      105.39       55.43     60.31 o 
  20   7   1      114.98      118.50     66.60 o 
  21   7   1      107.17      153.26     69.71 o 
  22   7   1        3.20       17.72    102.72 o 
 -21   8   1      127.75      144.93     71.25 o 
 -20   8   1      265.55      359.49     70.25 o 
 -19   8   1      936.83      983.59    181.44 o 
 -18   8   1       42.54       59.32     57.68 o 
 -17   8   1      151.88      176.64     51.44 o 
 -16   8   1     1698.10     1646.23     78.55 o 
 -15   8   1     1766.46     1680.15     67.15 o 
 -14   8   1     2840.14     2662.44     71.68 o 
 -13   8   1     3369.67     3301.28     69.68 o 
 -12   8   1      734.65      745.42     34.14 o 
 -11   8   1        5.20       39.04     20.78 o 
 -10   8   1     3019.74     2870.26     47.22 o 
  -9   8   1     5704.98     5703.89     57.92 o 
  -8   8   1      386.79      375.01     15.49 o 
  -7   8   1    14540.58    14681.51    117.37 o 
  -6   8   1      142.08      185.27      8.90 o 
  -5   8   1      775.39      809.06     16.12 o 
  -4   8   1     6299.38     6354.59     68.46 o 
  -3   8   1    15923.11    14834.94    185.52 o 
  -2   8   1     1201.18     1273.06     26.90 o 
  -1   8   1     4557.72     4078.06     64.10 o 
   0   8   1    15682.13    16843.59    253.91 o 
   1   8   1     4045.23     3725.74     49.81 o 
   2   8   1      688.94      715.64     18.83 o 
   3   8   1    44588.35    45882.92    507.97 o 
   4   8   1      173.69      143.93     12.41 o 
   5   8   1     4170.67     4359.03     50.17 o 
   6   8   1     1942.86     1932.54     27.90 o 
   7   8   1     4801.22     4540.15     50.67 o 
   8   8   1      105.41      106.19     13.39 o 
   9   8   1    14768.75    14785.77    158.01 o 
  10   8   1     1651.53     1724.87     38.78 o 
  11   8   1      533.37      510.25     26.02 o 
  12   8   1      517.56      505.64     31.49 o 
  13   8   1     3297.26     3083.20     77.33 o 
  14   8   1      260.20      267.78     35.25 o 
  15   8   1     1895.78     1817.18     75.74 o 
  16   8   1      292.84      334.54     52.43 o 
  17   8   1       65.26       18.00     97.18 o 
  18   8   1       96.23      105.22     56.33 o 
  19   8   1      839.84      761.53     71.74 o 
  20   8   1       77.28       83.64     74.64 o 
  21   8   1        3.20      -24.41     69.59 o 
 -21   9   1        1.14      -82.89     66.22 o 
 -20   9   1      234.24      232.47     68.64 o 
 -19   9   1      752.58      783.52     72.28 o 
 -18   9   1       31.95       -4.62     55.04 o 
 -17   9   1      177.74      186.18     96.42 o 
 -16   9   1      100.88       33.38     39.43 o 
 -15   9   1      233.02      190.32     37.91 o 
 -14   9   1      620.13      675.68     43.25 o 
 -13   9   1     2416.40     2438.81     71.80 o 
 -12   9   1     1260.74     1265.68     43.91 o 
 -11   9   1       27.36       27.40     21.24 o 
 -10   9   1     6144.69     5899.07     88.04 o 
  -9   9   1      663.48      680.64     18.63 o 
  -8   9   1      566.32      602.88     16.81 o 
  -7   9   1     5712.12     5753.42     56.60 o 
  -6   9   1    13696.94    14463.26    109.97 o 
  -5   9   1     1528.25     1628.82     21.83 o 
  -4   9   1     4792.47     4491.93     43.46 o 
  -3   9   1      911.14      933.17     17.21 o 
  -2   9   1     2437.12     2438.05     29.35 o 
  -1   9   1     3191.42     3469.01     45.38 o 
   0   9   1     2683.64     2155.25     32.59 o 
   1   9   1     2045.68     2152.57     27.61 o 
   2   9   1    18248.73    19288.11    188.28 o 
   3   9   1      198.38      161.26     10.79 o 
   4   9   1    10901.24    11010.99    103.70 o 
   5   9   1      343.98      371.51     13.30 o 
   6   9   1    10259.82    10127.19     86.52 o 
   7   9   1      979.02     1041.52     19.45 o 
   8   9   1        0.30        5.21     11.35 o 
   9   9   1     4282.15     4394.40     55.38 o 
  10   9   1     3342.35     3338.32     58.71 o 
  11   9   1      467.27      447.85     29.46 o 
  12   9   1      128.52      124.87     34.67 o 
  13   9   1     1746.75     1819.53     59.27 o 
  14   9   1     1296.52     1233.41     49.61 o 
  15   9   1     1191.59     1253.47     52.11 o 
  16   9   1     1416.29     1408.99    140.24 o 
  17   9   1     1646.51     1736.99     82.66 o 
  18   9   1       19.83       24.35     56.98 o 
  19   9   1     1096.37     1225.88     79.92 o 
  20   9   1        7.86        7.75     64.05 o 
  21   9   1      249.10      204.32     73.13 o 
 -21  10   1      120.30       71.88     72.03 o 
 -20  10   1      565.65      659.09     91.91 o 
 -19  10   1       52.05       77.57     61.64 o 
 -18  10   1      144.20      164.34     60.40 o 
 -17  10   1        4.21      -42.92     53.14 o 
 -16  10   1      111.63      126.88     42.36 o 
 -15  10   1     2053.62     1878.78     65.32 o 
 -14  10   1      250.89      266.11     38.79 o 
 -13  10   1      963.01      953.87     52.39 o 
 -12  10   1       11.38       39.85     27.98 o 
 -11  10   1     1390.97     1391.73     39.97 o 
 -10  10   1      154.43      195.83     19.06 o 
  -9  10   1     3986.28     3950.72     58.32 o 
  -8  10   1      364.43      356.18     14.96 o 
  -7  10   1     6094.12     6340.92     64.04 o 
  -6  10   1       39.45       29.55      9.12 o 
  -5  10   1       13.83       10.86      8.42 o 
  -4  10   1     5361.01     5682.97     53.61 o 
  -3  10   1      880.97      890.60     17.71 o 
  -2  10   1       75.86      123.30     11.69 o 
  -1  10   1     2099.82     2034.74     27.73 o 
   0  10   1        3.13       -5.97      9.40 o 
   1  10   1      441.04      460.39     14.40 o 
   2  10   1     2007.23     2164.20     29.45 o 
   3  10   1      422.98      403.80     15.20 o 
   4  10   1       27.69       13.74     10.88 o 
   5  10   1     3963.29     3940.71     41.51 o 
   6  10   1     1350.07     1403.40     21.96 o 
   7  10   1     2229.61     2278.24     28.96 o 
   8  10   1      230.82      276.02     14.53 o 
   9  10   1      340.99      367.53     17.52 o 
  10  10   1      153.74      121.32     23.63 o 
  11  10   1      773.72      724.39     33.33 o 
  12  10   1      250.19      268.23     33.36 o 
  13  10   1      219.40      198.66     35.03 o 
  14  10   1       50.02        4.32     47.83 o 
  15  10   1      585.68      543.47     69.30 o 
  16  10   1       41.12       62.52     69.84 o 
  17  10   1       36.35       76.11     55.50 o 
  18  10   1       36.81       -6.45     56.25 o 
  19  10   1       52.57       47.83     61.96 o 
  20  10   1       40.42       93.57     68.39 o 
  21  10   1        2.62     -117.51     68.45 o 
 -21  11   1      332.63      363.22     74.31 o 
 -20  11   1       74.13       -2.67     66.08 o 
 -19  11   1      484.97      522.45     69.16 o 
 -18  11   1      498.05      462.68     64.60 o 
 -17  11   1      220.09      265.82     46.58 o 
 -16  11   1       29.03       -0.34     41.01 o 
 -15  11   1       26.36       56.46     40.72 o 
 -14  11   1      947.68      907.62     47.82 o 
 -13  11   1     1878.43     1766.29     59.76 o 
 -12  11   1     1309.10     1230.49     47.80 o 
 -11  11   1      259.77      245.06     25.19 o 
 -10  11   1     4304.42     4342.91     64.48 o 
  -9  11   1      253.14      236.20     19.93 o 
  -8  11   1     2103.97     1884.26     65.17 o 
  -7  11   1       64.15       42.60     12.12 o 
  -6  11   1    19403.86    19276.86    175.60 o 
  -5  11   1       52.48       60.64     10.74 o 
  -4  11   1     2922.25     2851.93     32.59 o 
  -3  11   1       43.57       55.53     10.58 o 
  -2  11   1       53.06       41.52      9.97 o 
  -1  11   1       24.23       36.68     13.68 o 
   0  11   1     6962.87     6751.99     70.48 o 
   1  11   1      965.89     1006.69     17.98 o 
   2  11   1     1560.31     1493.45     22.72 o 
   3  11   1     1344.23     1350.00     25.84 o 
   4  11   1     4288.92     4094.42     50.59 o 
   5  11   1      220.87      260.58     15.98 o 
   6  11   1     8792.51     8580.79     85.16 o 
   7  11   1      255.45      286.19     13.75 o 
   8  11   1     2968.02     2934.93     39.71 o 
   9  11   1     2418.03     2398.79     62.28 o 
  10  11   1     1937.39     1933.75     48.84 o 
  11  11   1       27.34       42.79     26.02 o 
  12  11   1       43.35       47.77     31.41 o 
  13  11   1      773.92      811.62     43.63 o 
  14  11   1      684.18      632.49     45.10 o 
  15  11   1     1578.70     1486.72     60.23 o 
  16  11   1     1556.45     1639.89    103.24 o 
  17  11   1        3.20       91.87     54.52 o 
  18  11   1      245.67      241.45     60.64 o 
  19  11   1       72.34       96.65     62.02 o 
  20  11   1       16.67      -37.05     64.54 o 
  21  11   1       45.53      -11.55     75.02 o 
 -20  12   1      200.20      130.98    114.40 o 
 -19  12   1       71.89      -43.83     61.21 o 
 -18  12   1      179.64      195.09     91.35 o 
 -17  12   1      187.20      172.21     47.46 o 
 -16  12   1     2156.71     2101.18     72.66 o 
 -15  12   1        7.19       -7.74     39.40 o 
 -14  12   1      265.79      267.97     40.57 o 
 -13  12   1     2269.92     2275.88     65.97 o 
 -12  12   1     1687.93     1588.22     54.82 o 
 -11  12   1     2088.70     2098.80     48.52 o 
 -10  12   1     2644.68     2610.60     47.00 o 
  -9  12   1     3145.25     3127.59     96.72 o 
  -8  12   1       50.95       40.58     18.95 o 
  -7  12   1      150.90      188.88     22.24 o 
  -6  12   1     4082.69     4101.81     52.69 o 
  -5  12   1      524.89      508.65     15.56 o 
  -4  12   1      876.40      895.92     24.85 o 
  -3  12   1    15023.05    14990.10    164.32 o 
  -2  12   1      240.13      298.34     18.65 o 
  -1  12   1     4691.04     4584.04     50.37 o 
   0  12   1      533.89      569.21     16.63 o 
   1  12   1     4251.03     4300.39     45.66 o 
   2  12   1       72.31       89.56     10.75 o 
   3  12   1    22335.43    22779.06    206.98 o 
   4  12   1       46.72       61.14     16.40 o 
   5  12   1      368.23      349.58     18.36 o 
   6  12   1     2039.37     2082.48     35.46 o 
   7  12   1    10332.79    10477.94     99.76 o 
   8  12   1        8.86      -10.70     14.97 o 
   9  12   1     5062.55     5117.38     66.47 o 
  10  12   1      170.95      198.44     33.66 o 
  11  12   1     4827.08     4799.07    117.50 o 
  12  12   1     1974.42     2004.51     61.18 o 
  13  12   1      371.14      448.01    112.82 o 
  14  12   1      956.44      989.85     49.79 o 
  15  12   1      110.16      176.96     42.20 o 
  16  12   1     1313.23     1566.29     86.30 o 
  17  12   1        4.92      -27.68     86.96 o 
  18  12   1       95.27       92.10     61.28 o 
  19  12   1      537.84      460.83     70.01 o 
  20  12   1       62.13      135.09     79.16 o 
 -20  13   1        3.62       59.12     68.52 o 
 -19  13   1      165.60       69.43     63.21 o 
 -18  13   1      118.18       66.99     57.53 o 
 -17  13   1      250.66      354.00     51.04 o 
 -16  13   1      185.28      158.13     45.54 o 
 -15  13   1       53.62       55.66     41.44 o 
 -14  13   1      887.25      923.46     80.56 o 
 -13  13   1      306.37      294.46     52.47 o 
 -12  13   1      260.90      277.87     34.47 o 
 -11  13   1       77.70       82.11     25.85 o 
 -10  13   1     1609.51     1747.55     61.53 o 
  -9  13   1       97.58       93.30     22.27 o 
  -8  13   1     2383.05     2454.42     48.96 o 
  -7  13   1      286.45      259.78     21.06 o 
  -6  13   1    13867.28    13818.50    163.35 o 
  -5  13   1      171.72      202.53     19.89 o 
  -4  13   1     6160.53     6185.59     72.49 o 
  -3  13   1       29.94       14.79     13.75 o 
  -2  13   1       74.73      102.17     14.11 o 
  -1  13   1      479.84      514.58     18.58 o 
   0  13   1      810.68      853.81     22.09 o 
   1  13   1      155.67      128.67     13.20 o 
   2  13   1      594.06      584.45     18.12 o 
   3  13   1       73.72       35.57     11.93 o 
   4  13   1     3139.36     3205.10     41.50 o 
   5  13   1      254.08      283.77     20.19 o 
   6  13   1     1736.97     1752.25     43.79 o 
   7  13   1     1082.08     1095.38     27.56 o 
   8  13   1     3093.13     3033.79     50.36 o 
   9  13   1      679.89      714.51     34.54 o 
  10  13   1      171.66      205.74     26.46 o 
  11  13   1       46.70       -1.21     29.88 o 
  12  13   1      200.66      155.27     34.22 o 
  13  13   1      428.25      402.50     39.65 o 
  14  13   1      759.61      802.50     47.10 o 
  15  13   1        5.26      -10.08     39.89 o 
  16  13   1      416.15      399.54     68.42 o 
  17  13   1       10.52       13.72     46.47 o 
  18  13   1        6.28      -56.35     58.67 o 
  19  13   1      231.04      213.35     65.59 o 
  20  13   1        3.58      -33.20     63.52 o 
 -20  14   1        3.14      -39.43     89.90 o 
 -19  14   1        5.90        4.42     81.17 o 
 -18  14   1        6.02      -50.48     58.52 o 
 -17  14   1      208.48      264.84     61.40 o 
 -16  14   1      882.60      896.69     65.90 o 
 -15  14   1       28.91        7.24     49.93 o 
 -14  14   1      516.88      552.10     53.68 o 
 -13  14   1       26.35       51.97     43.94 o 
 -12  14   1      341.16      318.93     43.12 o 
 -11  14   1       28.84       26.32     35.62 o 
 -10  14   1      150.81      156.47     25.87 o 
  -9  14   1     5728.70     5666.95     87.98 o 
  -8  14   1      729.14      752.67     27.31 o 
  -7  14   1     6283.08     6249.88     91.83 o 
  -6  14   1     3082.40     2913.40     48.83 o 
  -5  14   1     2111.37     1958.61     62.01 o 
  -4  14   1      881.94      809.66     29.73 o 
  -3  14   1     3414.17     3359.04     46.83 o 
  -2  14   1       15.13       23.61     14.81 o 
  -1  14   1      873.35      924.26     22.67 o 
   0  14   1       28.06       16.10     15.63 o 
   1  14   1      149.78      171.87     14.72 o 
   2  14   1      783.87      777.41     21.43 o 
   3  14   1      968.75     1020.78     24.03 o 
   4  14   1      196.40      190.95     14.90 o 
   5  14   1     4348.81     4323.18     62.08 o 
   6  14   1      396.97      377.80     24.17 o 
   7  14   1      535.89      520.60     21.56 o 
   8  14   1     1087.49     1091.68     30.41 o 
   9  14   1     2122.10     2077.23     42.35 o 
  10  14   1        3.45        1.88     31.37 o 
  11  14   1      294.11      209.25     52.25 o 
  12  14   1     1394.95     1372.59     52.12 o 
  13  14   1       83.53      110.97     37.98 o 
  14  14   1       12.56       17.68     41.80 o 
  15  14   1      104.41       22.80     57.61 o 
  16  14   1      128.07      111.56     44.53 o 
  17  14   1      235.53      284.47     49.55 o 
  18  14   1      105.42       45.81     58.92 o 
  19  14   1       74.74      116.13     63.81 o 
 -19  15   1       91.18       28.56     83.36 o 
 -18  15   1       55.68       83.44     67.50 o 
 -17  15   1      666.23      822.72     68.67 o 
 -16  15   1      655.40      714.96     83.29 o 
 -15  15   1       13.56      -21.78     63.15 o 
 -14  15   1       85.22       94.90     89.11 o 
 -13  15   1     1491.61     1394.03     68.43 o 
 -12  15   1     1237.03     1315.22     82.72 o 
 -11  15   1       48.75       81.97     37.17 o 
 -10  15   1     3736.26     3845.27     83.24 o 
  -9  15   1      965.70      941.65     35.21 o 
  -8  15   1       34.53       17.81     20.48 o 
  -7  15   1      717.70      657.60     26.05 o 
  -6  15   1     1113.64     1142.59     31.37 o 
  -5  15   1     1778.88     1673.25     39.75 o 
  -4  15   1      422.95      391.59     23.18 o 
  -3  15   1      214.63      278.12     19.36 o 
  -2  15   1      347.88      362.44     27.42 o 
  -1  15   1        5.03        7.63     16.53 o 
   0  15   1    12730.80    11937.60    155.89 o 
   1  15   1       13.21        9.50     14.94 o 
   2  15   1     2641.27     2468.61     41.12 o 
   3  15   1      232.29      195.13     17.57 o 
   4  15   1      907.00      992.10     29.37 o 
   5  15   1      238.61      275.56     19.97 o 
   6  15   1     8444.25     8483.64    108.17 o 
   7  15   1     1572.55     1513.74     35.32 o 
   8  15   1      612.04      654.31     29.21 o 
   9  15   1      383.66      378.06     25.44 o 
  10  15   1      588.38      627.51     34.98 o 
  11  15   1      310.50      229.96     38.48 o 
  12  15   1     1950.31     1945.03     72.26 o 
  13  15   1     1476.14     1399.74     77.60 o 
  14  15   1       36.64       39.25    105.27 o 
  15  15   1      203.30      120.95     52.63 o 
  16  15   1      700.64      839.88    105.63 o 
  17  15   1      101.51      125.63     57.76 o 
  18  15   1      262.23      210.93     77.81 o 
  19  15   1      621.95      604.30     92.38 o 
 -19  16   1      205.42      257.77     84.91 o 
 -18  16   1       55.14       51.07     68.51 o 
 -17  16   1      342.06      400.62     63.60 o 
 -16  16   1       20.48       -4.47     54.88 o 
 -15  16   1      104.37      101.26     68.35 o 
 -14  16   1      600.69      585.48     55.83 o 
 -13  16   1     1397.96     1362.01     68.84 o 
 -12  16   1      551.78      581.48     49.95 o 
 -11  16   1      953.00     1091.07     59.06 o 
 -10  16   1       84.61       86.41     30.25 o 
  -9  16   1     2258.47     2261.21     50.59 o 
  -8  16   1      513.36      505.13     27.00 o 
  -7  16   1     3750.36     3834.97     61.39 o 
  -6  16   1      688.82      638.75     26.60 o 
  -5  16   1      344.04      404.11     25.43 o 
  -4  16   1      142.09      210.47     22.33 o 
  -3  16   1     6266.73     6079.35    107.03 o 
  -2  16   1      105.53       19.52     18.00 o 
  -1  16   1     2225.19     2257.63     60.57 o 
   0  16   1     1495.63     1214.37     34.28 o 
   1  16   1     1430.70     1264.87     34.83 o 
   2  16   1     2060.55     1895.85     42.45 o 
   3  16   1     2487.65     2583.28     50.21 o 
   4  16   1      164.73      180.04     33.54 o 
   5  16   1      463.27      471.44     29.89 o 
   6  16   1      224.39      297.73     21.21 o 
   7  16   1     1558.75     1664.87     43.10 o 
   8  16   1     1165.16     1185.46     35.81 o 
   9  16   1     5135.70     5195.10    128.18 o 
  10  16   1     2811.36     2870.29     68.86 o 
  11  16   1      152.06      128.27     37.17 o 
  12  16   1       18.37      -34.55     43.24 o 
  13  16   1     1737.66     1652.46     70.61 o 
  14  16   1        7.98      -65.55     46.63 o 
  15  16   1        3.77       17.98     49.42 o 
  16  16   1      350.96      355.54     59.01 o 
  17  16   1      926.15      869.44     68.86 o 
  18  16   1        6.57      157.89     77.73 o 
 -18  17   1      552.43      570.53     70.71 o 
 -17  17   1       33.10       71.74     60.43 o 
 -16  17   1      214.74      208.86     57.31 o 
 -15  17   1      709.84      613.93     60.98 o 
 -14  17   1      698.91      722.60     59.31 o 
 -13  17   1      335.04      410.96     55.14 o 
 -12  17   1      241.64      189.64     99.82 o 
 -11  17   1       28.16       67.33     39.45 o 
 -10  17   1      112.72       99.24     32.12 o 
  -9  17   1       13.65      -24.32     35.66 o 
  -8  17   1     1264.52     1246.10     47.63 o 
  -7  17   1        0.88       31.03     23.84 o 
  -6  17   1     1145.68     1075.79     36.33 o 
  -5  17   1       22.06       18.07     21.80 o 
  -4  17   1      274.11      236.31     24.50 o 
  -3  17   1       93.76       55.01     22.50 o 
  -2  17   1      565.71      473.69     26.43 o 
  -1  17   1     2430.39     2100.39     46.74 o 
   0  17   1     2674.74     2126.78     43.88 o 
   1  17   1       15.72      -19.45     20.76 o 
   2  17   1     1216.64      979.42     33.31 o 
   3  17   1      430.13      398.85     24.92 o 
   4  17   1      142.09      115.02     36.53 o 
   5  17   1       34.24       11.47     24.90 o 
   6  17   1      110.72      115.13     22.06 o 
   7  17   1       87.64       78.91     27.64 o 
   8  17   1     1282.04     1301.32     38.21 o 
   9  17   1      151.50      200.34     26.06 o 
  10  17   1        4.48       25.63     28.08 o 
  11  17   1      153.97      185.94     65.32 o 
  12  17   1      712.84      674.25     49.92 o 
  13  17   1       10.79       18.60     61.32 o 
  14  17   1       97.66      158.59     49.79 o 
  15  17   1        1.53       24.44     50.75 o 
  16  17   1        2.38      -35.71     70.93 o 
  17  17   1       95.19       95.09     57.91 o 
  18  17   1      116.48      142.24     60.37 o 
 -18  18   1        7.66      -20.91     60.12 o 
 -17  18   1       21.31      -86.59    115.32 o 
 -16  18   1      365.59      468.83    100.50 o 
 -15  18   1      235.58      175.78     54.94 o 
 -14  18   1      260.64      261.80     52.56 o 
 -13  18   1     1110.11     1037.73     61.18 o 
 -12  18   1      672.17      556.04     51.71 o 
 -11  18   1       46.47       14.03     41.80 o 
 -10  18   1      797.75      863.44     42.55 o 
  -9  18   1     2112.98     2084.59     52.04 o 
  -8  18   1     1883.92     1800.69     47.86 o 
  -7  18   1      823.05      878.81     34.50 o 
  -6  18   1      893.03      841.69     36.32 o 
  -5  18   1      151.30      147.71     25.95 o 
  -4  18   1     1465.74     1240.77     44.33 o 
  -3  18   1     4803.07     4751.59     78.36 o 
  -2  18   1     1513.96     1317.60     57.54 o 
  -1  18   1     2892.62     2710.90     71.19 o 
   0  18   1      775.06      746.05     29.68 o 
   1  18   1     1214.11     1066.01     36.32 o 
   2  18   1      172.87      145.71     36.06 o 
   3  18   1     3142.51     3133.09     62.98 o 
   4  18   1     1471.85     1445.88     41.35 o 
   5  18   1     1372.61     1353.25     56.87 o 
   6  18   1      311.02      337.84     45.19 o 
   7  18   1      798.17      745.99     41.31 o 
   8  18   1       85.70       93.78     35.13 o 
   9  18   1     2061.35     2097.84     66.46 o 
  10  18   1      102.28      149.98     28.28 o 
  11  18   1      258.19      230.75     41.49 o 
  12  18   1      252.55      278.25     45.00 o 
  13  18   1       86.13       53.07     45.17 o 
  14  18   1       90.53       55.09     48.41 o 
  15  18   1     1669.24     1715.82     92.68 o 
  16  18   1      199.67      218.95     81.21 o 
  17  18   1       39.50       30.52     63.39 o 
 -17  19   1      157.16      190.59     63.34 o 
 -16  19   1      162.16       25.93     66.85 o 
 -15  19   1        3.86      -66.62     67.46 o 
 -14  19   1      350.10      299.99     54.96 o 
 -13  19   1      762.19      873.06     60.95 o 
 -12  19   1       95.97       68.77     73.40 o 
 -11  19   1       32.10       18.28     53.01 o 
 -10  19   1     2147.79     2160.31     77.58 o 
  -9  19   1       20.61      -21.95     34.61 o 
  -8  19   1     1281.12     1369.06     43.25 o 
  -7  19   1       80.33       63.17     27.62 o 
  -6  19   1     1561.00     1610.00     49.44 o 
  -5  19   1      444.83      463.94     52.32 o 
  -4  19   1     4574.67     4340.26    132.53 o 
  -3  19   1       37.41       16.42     25.28 o 
  -2  19   1      544.11      494.86     31.06 o 
  -1  19   1      140.07      169.80     40.60 o 
   0  19   1     5449.03     5499.67     88.41 o 
   1  19   1      220.01      249.31     29.56 o 
   2  19   1     1245.25     1270.79     44.39 o 
   3  19   1       59.36       86.95     31.62 o 
   4  19   1     3587.88     3522.84     71.13 o 
   5  19   1       16.16       53.61     31.41 o 
   6  19   1     2824.30     2826.57     62.46 o 
   7  19   1      496.21      498.28     30.94 o 
   8  19   1       56.13       79.97     27.52 o 
   9  19   1      840.94      926.44     38.79 o 
  10  19   1     2333.77     2391.42     65.94 o 
  11  19   1       81.09      103.33     40.91 o 
  12  19   1      402.05      370.46     68.80 o 
  13  19   1      263.69      285.93     48.70 o 
  14  19   1      509.65      543.55     57.05 o 
  15  19   1      169.48      119.14     53.67 o 
  16  19   1      196.02      151.93     57.13 o 
  17  19   1      320.02      298.68     62.56 o 
 -16  20   1        2.00      -71.06     56.35 o 
 -15  20   1      273.24      268.28     58.48 o 
 -14  20   1       78.81      102.56     58.32 o 
 -13  20   1      213.17      131.23     51.09 o 
 -12  20   1        5.14      -90.55     45.28 o 
 -11  20   1      569.51      626.60    153.43 o 
 -10  20   1       37.61       -7.96     34.99 o 
  -9  20   1        1.47        4.18     31.04 o 
  -8  20   1        0.40      -23.64     30.34 o 
  -7  20   1      107.10      105.17     31.77 o 
  -6  20   1      608.67      690.36     38.35 o 
  -5  20   1      478.60      478.70     35.58 o 
  -4  20   1       51.45       -6.13     49.62 o 
  -3  20   1       38.73       50.07     40.73 o 
  -2  20   1        7.85       56.51     29.11 o 
  -1  20   1       86.70       53.63     28.40 o 
   0  20   1        2.43       64.07     29.48 o 
   1  20   1      111.94       86.00     30.57 o 
   2  20   1       89.48      152.65     38.59 o 
   3  20   1       58.53       50.54     29.49 o 
   4  20   1      252.78      270.31     48.01 o 
   5  20   1      300.38      312.04     31.91 o 
   6  20   1        6.87        9.87     28.14 o 
   7  20   1      145.98      167.69     30.79 o 
   8  20   1      192.18      173.61     30.04 o 
   9  20   1       24.10       30.57     29.40 o 
  10  20   1       12.78      -59.13     29.57 o 
  11  20   1     1077.81     1054.67     94.83 o 
  12  20   1      167.10      196.73     46.30 o 
  13  20   1      130.62      181.94     48.60 o 
  14  20   1       10.89      -37.57     85.26 o 
  15  20   1       74.43       22.03     82.67 o 
  16  20   1       18.35      -46.40     80.67 o 
 -15  21   1       43.23      -60.87    121.53 o 
 -14  21   1       13.15      -13.79     52.41 o 
 -13  21   1       28.20      -77.08     50.70 o 
 -12  21   1      158.14      146.18     79.72 o 
 -11  21   1      221.28      310.73     58.34 o 
 -10  21   1      992.41     1038.73     48.37 o 
  -9  21   1      335.30      380.40     64.61 o 
  -8  21   1       74.05       -4.83     31.04 o 
  -7  21   1       94.19      110.59     33.25 o 
  -6  21   1      471.89      481.76     37.45 o 
  -5  21   1       99.93       88.84     38.79 o 
  -4  21   1      604.90      538.26     37.41 o 
  -3  21   1      306.05      348.23     44.31 o 
  -2  21   1       89.52       83.01     31.31 o 
  -1  21   1      262.32      238.44     33.21 o 
   0  21   1     1549.43     1583.35     52.43 o 
   1  21   1      565.28      547.02     37.10 o 
   2  21   1       88.72      116.74     36.53 o 
   3  21   1      207.78      191.96     47.37 o 
   4  21   1       79.28      103.67     31.53 o 
   5  21   1      178.49      153.56     36.04 o 
   6  21   1      858.19      871.22     46.95 o 
   7  21   1     1485.31     1684.06     48.82 o 
   8  21   1       73.18      144.74     31.07 o 
   9  21   1        1.36      -24.03     30.79 o 
  10  21   1       98.00       79.03     40.46 o 
  11  21   1       35.76       37.95     49.71 o 
  12  21   1      184.82      142.12     48.21 o 
  13  21   1       38.86      -13.45     47.94 o 
  14  21   1       83.15       24.67     51.01 o 
  15  21   1      194.47      243.93     57.11 o 
 -15  22   1        6.86       23.65     58.20 o 
 -14  22   1       30.74       97.28     94.99 o 
 -13  22   1      235.61      243.72     54.45 o 
 -12  22   1      197.61      181.61     53.23 o 
 -11  22   1       28.17       78.70     49.24 o 
 -10  22   1       85.38       52.80     39.16 o 
  -9  22   1      982.42     1011.97     63.56 o 
  -8  22   1      167.75      104.22     33.53 o 
  -7  22   1     1766.57     1803.03     73.00 o 
  -6  22   1      724.29      731.33     42.15 o 
  -5  22   1      353.31      377.91     52.58 o 
  -4  22   1      475.76      474.40     38.63 o 
  -3  22   1     1576.41     1501.69     54.81 o 
  -2  22   1       28.76       48.18     33.37 o 
  -1  22   1      560.79      573.28     63.19 o 
   0  22   1      367.57      295.76     36.43 o 
   1  22   1      131.30      147.36     43.42 o 
   2  22   1       52.07       66.10     33.76 o 
   3  22   1     2565.79     2457.09     83.40 o 
   4  22   1       73.77       26.15     43.41 o 
   5  22   1      496.72      501.44     43.45 o 
   6  22   1       42.07       55.65     33.00 o 
   7  22   1     1063.97     1168.51     44.91 o 
   8  22   1      891.15      969.66     41.31 o 
   9  22   1     1967.67     2018.82     88.00 o 
  10  22   1      200.68      188.21     56.39 o 
  11  22   1        0.13      -27.64     44.56 o 
  12  22   1      260.83      273.90     50.47 o 
  13  22   1      346.99      411.05    124.50 o 
  14  22   1        4.49       34.21     67.81 o 
 -14  23   1      311.47      339.69    123.53 o 
 -13  23   1      284.14      275.99     70.13 o 
 -12  23   1      162.55      175.65     68.03 o 
 -11  23   1       10.93        9.25     76.51 o 
 -10  23   1      495.96      531.29     46.21 o 
  -9  23   1      188.97      134.46     40.20 o 
  -8  23   1      464.13      451.61     42.17 o 
  -7  23   1        6.85       24.27     48.95 o 
  -6  23   1       36.45       37.91     36.41 o 
  -5  23   1      745.99      807.40     44.96 o 
  -4  23   1      111.38       90.90     35.99 o 
  -3  23   1      651.11      543.80     42.44 o 
  -2  23   1        3.81      -33.93     35.53 o 
  -1  23   1      851.22      871.34     71.78 o 
   0  23   1      914.17      948.65     47.28 o 
   1  23   1      212.19      250.74     37.50 o 
   2  23   1      348.15      398.01     49.00 o 
   3  23   1       10.73        4.19     35.74 o 
   4  23   1      174.64      186.14     36.79 o 
   5  23   1        7.48       -0.13     34.06 o 
   6  23   1       45.50       56.03     45.77 o 
   7  23   1      157.70      154.01     50.37 o 
   8  23   1       93.28      123.02     34.10 o 
   9  23   1       92.77      108.43     35.19 o 
  10  23   1      510.92      518.47     47.22 o 
  11  23   1       13.74       33.60     46.57 o 
  12  23   1        1.93       14.75     49.82 o 
  13  23   1       38.04       51.94     51.55 o 
 -13  24   1       74.13       63.99     54.84 o 
 -12  24   1       47.16       10.53     53.07 o 
 -11  24   1       89.85      154.34     52.19 o 
 -10  24   1        4.67       75.87     42.90 o 
  -9  24   1      273.84      302.30     43.56 o 
  -8  24   1      264.88      270.13     40.96 o 
  -7  24   1       30.58       -0.66     38.85 o 
  -6  24   1        2.47      -28.72     38.26 o 
  -5  24   1      535.55      607.86     45.46 o 
  -4  24   1       22.06      -37.16     40.98 o 
  -3  24   1       12.12       -2.49     38.17 o 
  -2  24   1        8.50       -4.88     37.73 o 
  -1  24   1       94.79       96.67     38.53 o 
   0  24   1      235.01      221.03     64.12 o 
   1  24   1       37.66      -29.88     36.19 o 
   2  24   1      253.60      277.46     41.28 o 
   3  24   1      332.60      331.25     55.11 o 
   4  24   1      694.67      755.94     54.62 o 
   5  24   1      759.65      836.41     47.14 o 
   6  24   1        8.08       54.69     37.86 o 
   7  24   1       17.08       -6.97     36.18 o 
   8  24   1       65.99      130.70     36.58 o 
   9  24   1        8.13       61.02     37.42 o 
  10  24   1       32.61       61.18     41.96 o 
  11  24   1      440.04      369.46     50.79 o 
  12  24   1        2.93      -24.11     49.35 o 
 -11  25   1       16.50       48.87     52.30 o 
 -10  25   1      833.13      850.26     72.84 o 
  -9  25   1        5.42       11.73     42.99 o 
  -8  25   1      271.79      283.18     44.63 o 
  -7  25   1      155.82      124.53     45.75 o 
  -6  25   1     1113.26     1138.68     54.54 o 
  -5  25   1      540.02      608.92     50.57 o 
  -4  25   1      116.38      136.57     41.35 o 
  -3  25   1      160.20      147.68     42.14 o 
  -2  25   1      474.88      427.43     44.99 o 
  -1  25   1     1979.36     2294.28     70.90 o 
   0  25   1       77.98       48.16     42.32 o 
   1  25   1      619.10      647.09     49.35 o 
   2  25   1       95.06      112.29     42.64 o 
   3  25   1       27.06      -35.37     40.32 o 
   4  25   1      198.05      186.45     46.84 o 
   5  25   1        0.09      -39.50     39.94 o 
   6  25   1     1382.33     1549.13     69.35 o 
   7  25   1        5.63       22.63     39.80 o 
   8  25   1      112.28       82.68     41.68 o 
   9  25   1      125.47       95.29     55.07 o 
  10  25   1      257.93      266.77     46.89 o 
  11  25   1       16.15      -39.74     53.12 o 
 -10  26   1      236.22      263.14     53.07 o 
  -9  26   1       68.18       28.83     67.64 o 
  -8  26   1        0.52       22.05     42.73 o 
  -7  26   1      528.98      553.85     66.39 o 
  -6  26   1      302.37      382.81    104.69 o 
  -5  26   1      516.17      498.11     49.50 o 
  -4  26   1      942.48     1027.38     56.13 o 
  -3  26   1      758.44      735.11     52.38 o 
  -2  26   1      389.79      434.55     47.70 o 
  -1  26   1     2603.17     2766.13     79.09 o 
   0  26   1       70.04       83.93     44.56 o 
   1  26   1      648.84      698.66     83.11 o 
   2  26   1      789.64      844.18     64.22 o 
   3  26   1      572.90      606.77     83.10 o 
   4  26   1        8.09      -59.07     52.87 o 
   5  26   1       70.59       33.58     43.30 o 
   6  26   1      177.48      158.22     43.52 o 
   7  26   1      314.67      315.01     53.48 o 
   8  26   1       37.31       25.69     43.26 o 
   9  26   1      113.57       77.69     39.60 o 
  10  26   1       54.83      -61.94     74.00 o 
  -8  27   1      164.55      198.12     53.53 o 
  -7  27   1       32.19       28.91     45.70 o 
  -6  27   1      213.02      212.54     47.25 o 
  -5  27   1       45.80      -10.48     45.73 o 
  -4  27   1      187.96      175.68     47.64 o 
  -3  27   1      312.05      313.11     49.22 o 
  -2  27   1      163.40      272.22     47.72 o 
  -1  27   1       26.12       88.28     45.10 o 
   0  27   1       35.41      -31.34     44.88 o 
   1  27   1       89.21      130.90     47.33 o 
   2  27   1      416.47      396.73     50.84 o 
   3  27   1       25.35      -10.65     47.34 o 
   4  27   1      255.06      255.50     48.48 o 
   5  27   1        5.12       30.68     45.67 o 
   6  27   1      179.68      200.05     80.18 o 
   7  27   1       23.60      -12.85     58.54 o 
   8  27   1       15.19       13.81     43.14 o 
  -6  28   1      142.77       47.44     47.30 o 
  -5  28   1       84.76       37.92     46.37 o 
  -4  28   1        1.28      -87.85     47.42 o 
  -3  28   1      418.35      499.86     88.41 o 
  -2  28   1        8.30       20.57     48.05 o 
  -1  28   1       31.99       13.80     46.84 o 
   0  28   1       61.60       55.86     48.47 o 
   1  28   1      200.60      205.71     54.45 o 
   2  28   1        6.09       -8.28     48.21 o 
   3  28   1      424.97      471.95     53.99 o 
   4  28   1       26.65      -12.59     47.85 o 
   5  28   1      239.39      323.60     65.32 o 
   6  28   1       73.96      113.53     51.76 o 
  -2  29   1       10.74       33.00     56.42 o 
  -1  29   1      351.00      359.00     53.08 o 
   0  29   1      277.45      322.60     53.04 o 
   1  29   1        7.15       48.40     49.76 o 
   2  29   1       35.13       -6.11     49.99 o 
 -22   0   2        7.88       -8.87     72.63 o 
 -21   0   2      197.33      342.01     95.24 o 
 -20   0   2      403.57      402.05     69.35 o 
 -19   0   2      767.04      800.58     75.31 o 
 -18   0   2        0.43        9.55     55.53 o 
 -17   0   2     1743.47     1845.21     85.48 o 
 -16   0   2     2026.60     2062.19     85.19 o 
 -15   0   2      312.60      349.96     47.09 o 
 -14   0   2     7595.03     7110.19    163.08 o 
 -13   0   2     1758.16     1760.29     67.39 o 
 -12   0   2     4662.05     4793.49    115.35 o 
 -11   0   2     1336.57     1255.91     48.41 o 
 -10   0   2    21491.63    21232.97    338.17 o 
  -9   0   2     3308.63     3298.03     54.90 o 
  -8   0   2      194.18      223.45     20.34 o 
  -7   0   2     6906.32     6874.09    111.82 o 
  -6   0   2     8056.46     8857.14    138.69 o 
  -5   0   2     1195.18     1175.98     26.82 o 
  -4   0   2   396315.38   360736.84   6417.10 o 
  -3   0   2     8869.16     8775.14    186.61 o 
  -1   0   2       74.55       65.33      4.96 o 
   0   0   2    23100.59    23355.69    498.06 o 
   1   0   2        0.92      -16.41      8.20 o 
   2   0   2     5070.66     5175.31     70.65 o 
   3   0   2      902.32      923.31     20.72 o 
   4   0   2     7545.02     6900.05    108.23 o 
   5   0   2       14.24       -0.60      8.58 o 
   6   0   2    37558.71    36960.82    488.28 o 
   7   0   2      907.56      801.09     21.48 o 
   8   0   2       26.77       32.66     13.19 o 
   9   0   2     5408.85     5296.96     81.42 o 
  10   0   2    11276.21    11141.34    172.96 o 
  11   0   2       11.78       27.21     19.48 o 
  12   0   2     2758.38     2984.00    126.88 o 
  13   0   2     3438.69     3138.19     89.54 o 
  14   0   2     1502.14     1522.16     67.86 o 
  15   0   2      325.17      410.32     48.82 o 
  16   0   2     4956.10     4828.42    166.56 o 
  17   0   2        6.37       43.05     51.71 o 
  18   0   2       26.28        9.99    100.27 o 
  19   0   2     2336.33     2570.17    106.33 o 
  20   0   2       20.44      152.16     73.13 o 
  21   0   2        3.74       24.85    113.50 o 
  22   0   2       50.40       31.01     96.32 o 
 -22   1   2       63.62       67.48     60.24 o 
 -21   1   2       67.07      146.76     57.37 o 
 -20   1   2      727.42      767.71     53.04 o 
 -19   1   2      168.50      174.36     43.45 o 
 -18   1   2        3.22       88.10     39.22 o 
 -17   1   2      371.24      441.39     41.79 o 
 -16   1   2      523.17      643.42     41.34 o 
 -15   1   2      641.41      641.79     36.94 o 
 -14   1   2     1337.21     1233.79     49.06 o 
 -13   1   2     2027.56     2113.10     51.35 o 
 -12   1   2     1077.33     1081.60     36.41 o 
 -11   1   2     1074.04     1066.91     33.30 o 
 -10   1   2     1730.95     1708.61     31.89 o 
  -9   1   2    12986.48    13047.84    129.78 o 
  -8   1   2      188.06      198.25      9.53 o 
  -7   1   2     3699.07     3630.44     46.35 o 
  -6   1   2       46.85       30.82      6.94 o 
  -5   1   2    14022.15    13877.79    139.06 o 
  -4   1   2     2198.81     2176.72     32.36 o 
  -3   1   2    64096.90    60579.63   1068.66 o 
  -2   1   2      257.00      294.38      7.84 o 
  -1   1   2    11826.19    11984.46    156.88 o 
   0   1   2      127.74      109.95      4.60 o 
   1   1   2     4891.93     4761.46     44.17 o 
   2   1   2      855.48      901.17     12.16 o 
   3   1   2    15605.49    15314.08    161.70 o 
   4   1   2      269.98      286.48      8.94 o 
   5   1   2     8666.11     8441.06     88.33 o 
   6   1   2      269.62      219.19      9.66 o 
   7   1   2     4320.28     3981.23     43.94 o 
   8   1   2        5.25        9.74      9.30 o 
   9   1   2     6736.13     6675.79     69.74 o 
  10   1   2     2671.27     2759.77     40.12 o 
  11   1   2     1814.93     1890.52     34.30 o 
  12   1   2      215.17      215.29     22.87 o 
  13   1   2     1787.32     1849.66     50.62 o 
  14   1   2       76.89      104.38     32.08 o 
  15   1   2      996.21     1004.57     48.91 o 
  16   1   2     1335.19     1348.84    108.63 o 
  17   1   2       49.44       33.27     42.91 o 
  18   1   2      108.83      130.21     46.56 o 
  19   1   2      139.82      164.76     60.82 o 
  20   1   2      231.03      315.24     56.17 o 
  21   1   2        0.63       -9.12     56.07 o 
  22   1   2      523.66      634.78     96.55 o 
 -22   2   2       38.08      -46.30     58.31 o 
 -21   2   2      213.44      200.12     60.26 o 
 -20   2   2      270.21      279.11     56.15 o 
 -19   2   2       50.55      -19.27     42.75 o 
 -18   2   2        0.59       26.42     42.80 o 
 -17   2   2        5.85      -30.78     35.20 o 
 -16   2   2      897.62      850.43     49.29 o 
 -15   2   2      178.08      102.40     30.66 o 
 -14   2   2      853.04      779.57     36.13 o 
 -13   2   2     1312.51     1217.33     60.32 o 
 -12   2   2      217.88      211.98     24.47 o 
 -11   2   2       69.02       75.49     14.10 o 
 -10   2   2      203.44      224.90     27.79 o 
  -9   2   2        4.38       -1.99      8.83 o 
  -8   2   2       73.95       80.77      9.78 o 
  -7   2   2       69.63       48.74      8.25 o 
  -6   2   2     4139.17     4167.12     44.89 o 
  -5   2   2       19.78       17.83      5.38 o 
  -4   2   2   135018.19   130314.63   1422.91 o 
  -3   2   2      157.25      151.11      5.75 o 
  -2   2   2     8061.39     8257.78     93.69 o 
  -1   2   2       10.06        7.10      2.47 o 
   0   2   2      289.15      290.57     22.58 o 
   1   2   2       89.29       76.61      5.36 o 
   2   2   2     5466.41     5300.99     58.50 o 
   3   2   2        7.25       -9.46      4.73 o 
   4   2   2    17334.85    17426.23    174.07 o 
   5   2   2       55.85       86.14      9.58 o 
   6   2   2     3533.60     3545.13     39.94 o 
   7   2   2      463.86      530.11     17.94 o 
   8   2   2     9900.66    10039.21    102.68 o 
   9   2   2        7.79        5.49     10.81 o 
  10   2   2      113.44       92.05     15.09 o 
  11   2   2       87.34      100.08     15.76 o 
  12   2   2        8.16        3.38     20.60 o 
  13   2   2      427.64      388.43     33.70 o 
  14   2   2       95.97      113.58     40.49 o 
  15   2   2      902.73      938.47     48.36 o 
  16   2   2      435.33      366.55     44.04 o 
  17   2   2        0.30      -60.51     39.81 o 
  18   2   2      110.90       57.16     44.85 o 
  19   2   2       92.41      163.04     50.09 o 
  20   2   2       38.96        4.51     53.18 o 
  21   2   2       30.64      101.60     56.86 o 
  22   2   2      277.51      304.11     80.29 o 
 -22   3   2      368.48      364.03     76.77 o 
 -21   3   2      294.69      330.40     75.84 o 
 -20   3   2      293.97      246.22     67.72 o 
 -19   3   2     1082.45     1020.13    100.60 o 
 -18   3   2        2.43      -81.64     73.65 o 
 -17   3   2     1083.19     1040.19     54.81 o 
 -16   3   2     1169.01     1309.17     81.88 o 
 -15   3   2      140.42      137.93     36.31 o 
 -14   3   2      768.97      761.77     41.52 o 
 -13   3   2     5108.71     4977.76     99.02 o 
 -12   3   2      256.24      224.09     21.54 o 
 -11   3   2     1371.60     1328.75     30.29 o 
 -10   3   2     4435.05     4288.12     57.08 o 
  -9   3   2     3492.79     3335.68     37.80 o 
  -8   3   2      933.06      976.87     18.25 o 
  -7   3   2    11925.96    10984.61     96.31 o 
  -6   3   2     4336.58     4510.44     50.38 o 
  -5   3   2     1962.00     2149.19     29.03 o 
  -4   3   2     2380.53     2267.02     28.86 o 
  -3   3   2    35987.63    35019.45    386.98 o 
  -2   3   2     1246.10     1190.97     15.60 o 
  -1   3   2    25247.35    25499.56    333.68 o 
   0   3   2     1089.46     1030.60     17.88 o 
   1   3   2     4290.04     4191.01     60.39 o 
   2   3   2     1155.82     1174.76     17.31 o 
   3   3   2    54793.43    53953.54    556.84 o 
   4   3   2     2871.90     2754.53     35.54 o 
   5   3   2     1108.71     1064.36     19.94 o 
   6   3   2     3152.18     3164.10     42.31 o 
   7   3   2     6092.47     5784.90     54.64 o 
   8   3   2       66.02       93.18      8.74 o 
   9   3   2    10765.63    10449.46     96.76 o 
  10   3   2     2561.58     2515.83     38.62 o 
  11   3   2      913.08      999.86     26.04 o 
  12   3   2      622.42      630.95     29.05 o 
  13   3   2     9248.85     9069.93    157.52 o 
  14   3   2      164.42       91.50     33.05 o 
  15   3   2     1508.85     1545.94     74.93 o 
  16   3   2      977.50      998.47     51.49 o 
  17   3   2      437.47      443.00     48.03 o 
  18   3   2      270.88      305.50     58.69 o 
  19   3   2      357.49      399.99     84.42 o 
  20   3   2      493.64      565.30     61.29 o 
  21   3   2      312.29      341.80     76.45 o 
  22   3   2      233.14       81.95    103.89 o 
 -22   4   2        9.83       32.62     74.51 o 
 -21   4   2       35.53       43.86     69.01 o 
 -20   4   2       57.69        3.46     64.45 o 
 -19   4   2     1285.42     1416.49     81.22 o 
 -18   4   2       26.55      -42.90     52.88 o 
 -17   4   2      961.82      996.46     68.68 o 
 -16   4   2      577.55      537.85     44.73 o 
 -15   4   2       13.69       17.99     34.56 o 
 -14   4   2      282.70      276.69     35.79 o 
 -13   4   2     5174.65     4760.57     95.39 o 
 -12   4   2     2336.06     2391.80     48.17 o 
 -11   4   2      893.01      867.16     25.33 o 
 -10   4   2     2735.47     2692.23     51.20 o 
  -9   4   2     2037.02     1968.47     28.42 o 
  -8   4   2      317.54      290.30     12.49 o 
  -7   4   2     3282.33     3096.81     33.00 o 
  -6   4   2    42174.71    43692.64    374.74 o 
  -5   4   2      181.07      195.50     15.27 o 
  -4   4   2     1120.07     1027.60     20.37 o 
  -3   4   2       92.67       77.90      7.52 o 
  -2   4   2    22835.23    22632.03    235.70 o 
  -1   4   2      662.86      747.79     19.58 o 
   0   4   2     7908.17     8084.82    121.55 o 
   1   4   2     1944.28     1988.64     28.05 o 
   2   4   2      137.94      142.64     11.19 o 
   3   4   2     1715.30     1678.37     25.17 o 
   4   4   2    10924.50    10302.58    106.28 o 
   5   4   2      397.22      389.89     12.12 o 
   6   4   2    19099.86    19531.84    184.67 o 
   7   4   2     2778.94     2815.07     34.11 o 
   8   4   2     4037.35     4069.24     40.93 o 
   9   4   2     1192.81     1146.15     20.28 o 
  10   4   2     3053.77     2964.54     46.74 o 
  11   4   2      186.09      225.31     22.97 o 
  12   4   2     2930.35     2883.22     55.88 o 
  13   4   2     2703.70     2829.59     70.34 o 
  14   4   2       44.99       39.62     32.84 o 
  15   4   2     1989.11     1929.45     65.01 o 
  16   4   2       70.36      103.46     40.57 o 
  17   4   2        6.40      -62.72     40.70 o 
  18   4   2       54.96       78.16     47.49 o 
  19   4   2      765.79      975.78    144.77 o 
  20   4   2       78.62      152.57     68.46 o 
  21   4   2       54.83       20.42     71.54 o 
  22   4   2       65.34        8.20     75.37 o 
 -22   5   2        5.87      -71.70    120.68 o 
 -21   5   2      178.29       50.72    125.41 o 
 -20   5   2       30.41        9.22     66.81 o 
 -19   5   2      136.71       98.11     61.02 o 
 -18   5   2       98.08       90.40     59.31 o 
 -17   5   2       72.76       20.99     52.87 o 
 -16   5   2       16.14       51.64     74.09 o 
 -15   5   2     1425.86     1358.82     65.69 o 
 -14   5   2       12.26      -43.75     21.88 o 
 -13   5   2       20.35       23.78     23.80 o 
 -12   5   2       24.63       20.14     18.88 o 
 -11   5   2     1420.32     1345.74     35.22 o 
 -10   5   2      198.92      213.74     15.68 o 
  -9   5   2       11.40       -1.69     12.92 o 
  -8   5   2       65.18       68.97      9.58 o 
  -7   5   2      219.25      198.07      9.95 o 
  -6   5   2     1897.56     1892.16     23.59 o 
  -5   5   2     9567.70    11011.12    120.21 o 
  -4   5   2      105.23       79.63      9.25 o 
  -3   5   2     3367.06     3512.48     43.02 o 
  -2   5   2      647.70      624.44     14.78 o 
  -1   5   2      196.88      162.34      9.93 o 
   0   5   2      262.69      265.06     10.55 o 
   1   5   2      546.87      541.57     12.44 o 
   2   5   2      238.14      245.54      8.95 o 
   3   5   2     1683.02     1932.90     25.98 o 
   4   5   2       24.68       26.29      7.54 o 
   5   5   2      169.44      130.63      8.74 o 
   6   5   2        1.62       -2.83      8.50 o 
   7   5   2     4831.59     5263.95     55.68 o 
   8   5   2     1845.85     1865.56     31.38 o 
   9   5   2      255.90      300.25     12.90 o 
  10   5   2      112.13      108.11     14.29 o 
  11   5   2     1671.38     1700.85     34.08 o 
  12   5   2        5.31      -24.16     23.24 o 
  13   5   2        5.49       49.47     29.12 o 
  14   5   2      480.08      444.98     38.73 o 
  15   5   2       26.98       53.61     37.44 o 
  16   5   2       99.74      103.09     47.53 o 
  17   5   2      356.36      415.12     48.57 o 
  18   5   2       47.53       23.51     57.31 o 
  19   5   2       47.30       23.56     62.37 o 
  20   5   2      193.98      174.27     66.86 o 
  21   5   2       30.58      -61.01     92.43 o 
  22   5   2        5.20      -52.76     80.87 o 
 -22   6   2       92.14      -27.99     71.85 o 
 -21   6   2       32.73       24.60     71.04 o 
 -20   6   2        7.14      -17.94     84.70 o 
 -19   6   2      724.48      763.08     84.76 o 
 -18   6   2      103.16       52.23     60.50 o 
 -17   6   2       94.93      123.76    118.66 o 
 -16   6   2     1138.07     1368.48     69.15 o 
 -15   6   2      180.50      238.94     54.28 o 
 -14   6   2     1381.96     1281.45     50.50 o 
 -13   6   2     1731.23     1773.52     50.62 o 
 -12   6   2     1109.67     1114.26     35.23 o 
 -11   6   2      616.57      678.03     24.24 o 
 -10   6   2     3729.53     3642.93     48.79 o 
  -9   6   2     1095.38     1082.89     24.01 o 
  -8   6   2      184.78      234.93     11.34 o 
  -7   6   2     3020.02     2982.81     32.72 o 
  -6   6   2     8649.14     8558.94     76.69 o 
  -5   6   2      838.71      817.56     15.03 o 
  -4   6   2    15400.31    16259.85    162.14 o 
  -3   6   2       48.17       49.93      8.40 o 
  -2   6   2       34.85       78.85      9.67 o 
  -1   6   2       54.83       63.18      7.23 o 
   0   6   2    12224.87    12057.01    161.86 o 
   1   6   2       76.13      100.24      8.26 o 
   2   6   2      563.70      505.50     15.35 o 
   3   6   2       40.66       21.47      7.67 o 
   4   6   2     2493.99     2626.69     38.28 o 
   5   6   2      931.71      966.39     17.72 o 
   6   6   2    22531.89    22887.83    197.34 o 
   7   6   2     6610.05     6681.12     68.48 o 
   8   6   2      916.26      936.86     20.00 o 
   9   6   2      449.82      495.23     23.33 o 
  10   6   2     1679.29     1612.51     29.36 o 
  11   6   2      162.95      161.49     19.68 o 
  12   6   2     3697.16     3594.41     80.68 o 
  13   6   2     1572.63     1547.44     59.10 o 
  14   6   2       54.81       61.38     33.58 o 
  15   6   2      292.12      206.29     38.94 o 
  16   6   2     2140.59     2188.54    147.18 o 
  17   6   2        2.10       21.39     48.96 o 
  18   6   2      296.70      292.43     90.07 o 
  19   6   2      243.91      293.53     64.48 o 
  20   6   2        0.05       88.59     66.54 o 
  21   6   2       23.32      -11.95    128.62 o 
  22   6   2       26.55       79.10     75.27 o 
 -22   7   2       74.36       72.74     71.90 o 
 -21   7   2        8.71      -46.46     69.76 o 
 -20   7   2      941.44     1037.47     79.08 o 
 -19   7   2        9.29      -43.34     77.93 o 
 -18   7   2       46.92      -16.63     52.71 o 
 -17   7   2     1052.10      992.40     66.80 o 
 -16   7   2     1764.63     1718.34     78.54 o 
 -15   7   2       68.62       51.06     35.24 o 
 -14   7   2     1885.94     1807.92     59.81 o 
 -13   7   2      544.92      662.01     42.46 o 
 -12   7   2     1352.83     1293.41     39.02 o 
 -11   7   2     1576.37     1539.35     38.92 o 
 -10   7   2     5517.38     5463.31     59.20 o 
  -9   7   2     3119.86     3181.56     39.31 o 
  -8   7   2       35.82       18.25      8.48 o 
  -7   7   2    14630.86    14473.24    130.98 o 
  -6   7   2     1777.96     1836.74     22.18 o 
  -5   7   2     1079.96      960.88     16.76 o 
  -4   7   2     1982.41     2036.86     27.30 o 
  -3   7   2    40874.27    42344.08    435.44 o 
  -2   7   2     1365.27     1309.71     26.65 o 
  -1   7   2    23471.10    22817.39    274.43 o 
   0   7   2       82.56       84.96     14.11 o 
   1   7   2     5301.40     5202.03     64.81 o 
   2   7   2       77.31       85.39      9.86 o 
   3   7   2    40676.28    40244.55    394.05 o 
   4   7   2     1657.68     1673.86     25.87 o 
   5   7   2      244.23      258.10     12.16 o 
   6   7   2     4879.38     4999.94     58.47 o 
   7   7   2     7171.42     7121.61     72.85 o 
   8   7   2        1.99       -7.74     11.56 o 
   9   7   2    11617.26    11676.93    129.05 o 
  10   7   2      240.66      223.95     15.34 o 
  11   7   2     1069.44     1070.51     30.85 o 
  12   7   2     4579.21     4511.06     68.01 o 
  13   7   2      737.26      780.53     38.17 o 
  14   7   2       62.38       16.99     39.92 o 
  15   7   2       53.29       23.98     43.06 o 
  16   7   2     2444.83     2533.22     92.14 o 
  17   7   2       15.11      -64.31     51.00 o 
  18   7   2      558.28      581.05     66.20 o 
  19   7   2      207.53      301.71     83.38 o 
  20   7   2      392.38      372.74     72.09 o 
  21   7   2       48.34      -65.58    190.90 o 
 -22   8   2        4.44      -34.91    110.66 o 
 -21   8   2       49.87       79.43    114.54 o 
 -20   8   2       81.88       84.49     66.48 o 
 -19   8   2       76.69       69.22     62.14 o 
 -18   8   2        1.89       21.28     56.39 o 
 -17   8   2      886.46      760.94     76.85 o 
 -16   8   2        2.29      -31.52     48.14 o 
 -15   8   2       27.62      -12.65     36.72 o 
 -14   8   2     2280.32     2084.06     64.61 o 
 -13   8   2       56.56       24.02     27.04 o 
 -12   8   2     1094.90     1017.22     33.84 o 
 -11   8   2      129.96      129.87     21.44 o 
 -10   8   2     2619.72     2745.01     42.81 o 
  -9   8   2      494.06      486.43     16.35 o 
  -8   8   2     1791.85     1707.36     25.05 o 
  -7   8   2      619.45      613.92     16.43 o 
  -6   8   2      124.38      185.97      8.78 o 
  -5   8   2      305.76      327.22      9.66 o 
  -4   8   2    23612.56    25228.74    208.52 o 
  -3   8   2      204.42      209.57     12.89 o 
  -2   8   2     2923.47     3140.97     39.86 o 
  -1   8   2     2438.10     2540.27     39.35 o 
   0   8   2     6948.94     6964.50     99.65 o 
   1   8   2     1986.63     1975.27     31.32 o 
   2   8   2      238.79      192.58     15.26 o 
   3   8   2     2135.79     2318.79     38.09 o 
   4   8   2       25.13       18.63     10.09 o 
   5   8   2       61.59       45.57     10.71 o 
   6   8   2     4342.63     4621.34     55.65 o 
   7   8   2      582.50      587.48     23.68 o 
   8   8   2      497.60      478.56     17.93 o 
   9   8   2      801.18      796.02     22.29 o 
  10   8   2     1171.35     1111.90     28.34 o 
  11   8   2        5.98       19.69     20.50 o 
  12   8   2      300.53      327.46     38.14 o 
  13   8   2      329.07      339.61     34.48 o 
  14   8   2      214.63      243.66     35.25 o 
  15   8   2      119.01       22.46     44.73 o 
  16   8   2      708.45      645.79     58.59 o 
  17   8   2       73.05       65.38     84.08 o 
  18   8   2      133.69      145.90     57.88 o 
  19   8   2      310.68      374.24     65.34 o 
  20   8   2       67.01       89.92     67.11 o 
  21   8   2       10.10       19.00     68.93 o 
 -21   9   2       67.85       47.06     87.02 o 
 -20   9   2       38.59      -35.24     66.09 o 
 -19   9   2      181.31      230.79     65.18 o 
 -18   9   2      304.89      303.47     61.62 o 
 -17   9   2       31.41       -1.46     52.95 o 
 -16   9   2      573.61      616.87     47.47 o 
 -15   9   2      245.01      316.54     57.17 o 
 -14   9   2       15.68      -15.25     34.20 o 
 -13   9   2     1797.46     1588.23     50.30 o 
 -12   9   2      293.08      293.81     25.91 o 
 -11   9   2       16.14       16.57     21.40 o 
 -10   9   2      534.37      497.52     23.21 o 
  -9   9   2     1425.38     1407.30     26.33 o 
  -8   9   2      694.25      678.78     17.60 o 
  -7   9   2      726.73      764.55     16.97 o 
  -6   9   2      534.95      497.62     11.63 o 
  -5   9   2      187.45      218.41      8.94 o 
  -4   9   2      156.07      157.21     10.60 o 
  -3   9   2     9992.77    10473.95     94.11 o 
  -2   9   2       55.22       68.40      7.47 o 
  -1   9   2     1476.55     1428.40     20.13 o 
   0   9   2     1231.58     1433.81     23.64 o 
   1   9   2      526.05      474.74     12.94 o 
   2   9   2      677.92      799.51     17.06 o 
   3   9   2     6634.06     6645.19     67.75 o 
   4   9   2      160.90      183.65     13.11 o 
   5   9   2       31.99       72.44     10.35 o 
   6   9   2        9.44        2.92     10.23 o 
   7   9   2      629.39      704.36     18.74 o 
   8   9   2      521.40      494.51     18.55 o 
   9   9   2     1174.70     1197.44     31.32 o 
  10   9   2     1404.49     1404.02     47.77 o 
  11   9   2      118.93      111.02     24.97 o 
  12   9   2      557.96      536.12     52.93 o 
  13   9   2      170.94      171.45     33.90 o 
  14   9   2       56.44       34.09     34.49 o 
  15   9   2     1302.82     1286.88     68.47 o 
  16   9   2      414.15      419.75     64.92 o 
  17   9   2        5.46      -16.13     52.31 o 
  18   9   2      212.02      253.28     60.58 o 
  19   9   2        5.04      -73.71     59.35 o 
  20   9   2        9.42      -69.64     91.20 o 
  21   9   2       30.71        5.26     68.94 o 
 -21  10   2      346.02      419.35     76.72 o 
 -20  10   2       15.63      -43.45     62.98 o 
 -19  10   2      253.54      236.49     64.21 o 
 -18  10   2        8.69      -25.43     57.73 o 
 -17  10   2      828.60      843.98     90.66 o 
 -16  10   2     2765.32     2765.73     80.42 o 
 -15  10   2      484.79      384.41     43.72 o 
 -14  10   2       29.61       65.94     36.81 o 
 -13  10   2     2095.36     2050.92     55.89 o 
 -12  10   2      514.56      573.39     29.21 o 
 -11  10   2       44.05       23.40     22.21 o 
 -10  10   2     6816.69     6943.58     85.02 o 
  -9  10   2     1745.82     1728.20     36.02 o 
  -8  10   2      250.59      294.25     15.79 o 
  -7  10   2     1819.41     1806.21     26.53 o 
  -6  10   2    11916.45    11437.08    100.37 o 
  -5  10   2      378.43      397.86     13.26 o 
  -4  10   2    50326.45    51534.50    433.61 o 
  -3  10   2       37.42       49.80      7.43 o 
  -2  10   2     1232.78     1331.13     19.58 o 
  -1  10   2      619.27      606.22     13.98 o 
   0  10   2    20332.29    19517.81    195.91 o 
   1  10   2      264.80      224.83      9.31 o 
   2  10   2     4267.15     3765.12     43.15 o 
   3  10   2       10.08       24.04     10.28 o 
   4  10   2     5145.51     4902.56     52.42 o 
   5  10   2     2115.98     2158.51     32.71 o 
   6  10   2    18214.88    18731.21    166.38 o 
   7  10   2      161.05      171.78     13.01 o 
   8  10   2     7973.66     7980.59     79.79 o 
   9  10   2     2238.29     2238.09     38.68 o 
  10  10   2     3985.93     3942.06    116.73 o 
  11  10   2      393.09      432.68     43.30 o 
  12  10   2     3634.31     3530.25    150.62 o 
  13  10   2       81.14       84.48     33.94 o 
  14  10   2       98.42       56.37     35.45 o 
  15  10   2     1513.08     1506.62     60.35 o 
  16  10   2      356.08      396.14     56.09 o 
  17  10   2       58.11      -11.40     66.39 o 
  18  10   2      336.45      328.98     63.46 o 
  19  10   2      597.84      600.84     71.94 o 
  20  10   2        9.10      -46.13     66.34 o 
  21  10   2       82.27       78.32     85.82 o 
 -21  11   2     1119.96     1244.35     87.71 o 
 -20  11   2       16.93       56.81     66.53 o 
 -19  11   2      979.40     1065.33     77.53 o 
 -18  11   2        3.87      -42.62     56.62 o 
 -17  11   2      748.05      794.25     54.53 o 
 -16  11   2      140.85      167.75     45.18 o 
 -15  11   2      164.94      144.23     39.88 o 
 -14  11   2     1021.99     1040.92     50.20 o 
 -13  11   2     1501.60     1468.68     53.73 o 
 -12  11   2       78.04       67.95     24.46 o 
 -11  11   2     2596.65     2568.63     71.96 o 
 -10  11   2     1868.18     1899.26     37.30 o 
  -9  11   2      663.86      663.36     24.06 o 
  -8  11   2     2112.65     2069.31     36.31 o 
  -7  11   2      256.99      254.79     15.62 o 
  -6  11   2     2855.35     2813.32     38.12 o 
  -5  11   2     1600.50     1625.05     26.73 o 
  -4  11   2     1783.79     1799.13     37.46 o 
  -3  11   2     3232.45     3335.24     35.17 o 
  -2  11   2       94.72      103.14     11.23 o 
  -1  11   2     6501.77     6586.80     65.83 o 
   0  11   2       16.40       -4.26      9.03 o 
   1  11   2      512.94      472.64     12.90 o 
   2  11   2     1006.80      964.15     20.56 o 
   3  11   2     7520.52     7460.59     76.91 o 
   4  11   2      707.74      807.66     19.51 o 
   5  11   2      352.28      437.03     34.22 o 
   6  11   2     1579.74     1478.86     33.61 o 
   7  11   2     4680.35     4733.81     53.30 o 
   8  11   2     1145.13     1078.08     22.91 o 
   9  11   2      391.02      420.18     19.61 o 
  10  11   2     2909.11     2952.22     61.09 o 
  11  11   2      310.68      309.22     48.57 o 
  12  11   2      242.68      281.52     69.69 o 
  13  11   2     7149.55     7153.05    135.30 o 
  14  11   2      225.67      258.41     39.86 o 
  15  11   2       77.07       68.37     39.45 o 
  16  11   2      498.64      510.85     58.33 o 
  17  11   2      104.89       92.85     55.64 o 
  18  11   2       81.34       -3.27     58.10 o 
  19  11   2      292.71      272.51     65.77 o 
  20  11   2      235.41      335.27     90.77 o 
 -20  12   2       13.21       -0.23     65.11 o 
 -19  12   2      143.74      185.78     66.72 o 
 -18  12   2       10.97       34.23     84.14 o 
 -17  12   2       26.78       60.75     44.94 o 
 -16  12   2     1367.24     1366.24    130.20 o 
 -15  12   2      524.29      555.91     91.99 o 
 -14  12   2      495.80      539.27     43.79 o 
 -13  12   2        8.10       20.58     33.32 o 
 -12  12   2     1166.73     1166.96     38.76 o 
 -11  12   2       22.66      -21.63     22.35 o 
 -10  12   2       73.30       60.61     18.47 o 
  -9  12   2        0.05       10.71     20.67 o 
  -8  12   2       87.72      143.30     26.11 o 
  -7  12   2     4379.79     4221.46     57.67 o 
  -6  12   2      851.62      787.32     22.95 o 
  -5  12   2      125.24      114.20     14.43 o 
  -4  12   2       32.52       41.34     16.80 o 
  -3  12   2        7.01      -20.58     11.48 o 
  -2  12   2      167.46      150.76     11.41 o 
  -1  12   2     3112.92     3318.83     40.52 o 
   0  12   2      185.63      213.06     12.73 o 
   1  12   2     2171.87     2310.93     31.88 o 
   2  12   2      727.64      759.30     16.76 o 
   3  12   2      369.29      397.98     16.85 o 
   4  12   2       37.70       50.85     14.79 o 
   5  12   2       15.10       -5.27     15.33 o 
   6  12   2      471.82      522.85     30.34 o 
   7  12   2        1.43       -3.92     12.36 o 
   8  12   2      367.91      430.69     36.46 o 
   9  12   2     2088.65     2115.05     37.65 o 
  10  12   2      381.93      374.16     48.06 o 
  11  12   2      403.73      389.72     33.55 o 
  12  12   2      201.85      206.65     34.72 o 
  13  12   2      367.73      370.97     69.12 o 
  14  12   2      635.78      643.78     45.04 o 
  15  12   2      415.03      401.47     44.43 o 
  16  12   2       11.09      -12.07     43.25 o 
  17  12   2        1.96      -93.62     52.96 o 
  18  12   2      270.14      111.57     79.15 o 
  19  12   2       27.32        7.27     64.39 o 
  20  12   2       46.89       74.86     67.97 o 
 -20  13   2     1040.79     1263.42     82.04 o 
 -19  13   2      591.82      569.25     69.16 o 
 -18  13   2       57.20       -6.00     88.53 o 
 -17  13   2      160.25       89.66     47.21 o 
 -16  13   2      281.52      319.02     46.81 o 
 -15  13   2     1425.92     1468.99     78.48 o 
 -14  13   2      324.34      313.95     41.02 o 
 -13  13   2     1052.85     1094.91     81.80 o 
 -12  13   2       52.91       59.40     26.71 o 
 -11  13   2       15.11        0.81     42.94 o 
 -10  13   2     1672.44     1655.52     43.67 o 
  -9  13   2     3282.86     3194.40     58.48 o 
  -8  13   2      713.73      665.26     27.48 o 
  -7  13   2    13337.07    13093.05    156.39 o 
  -6  13   2      491.15      461.47     25.57 o 
  -5  13   2     2815.72     2711.70     40.49 o 
  -4  13   2      102.07      164.15     16.21 o 
  -3  13   2     9368.52     9398.68    108.89 o 
  -2  13   2       10.91       10.41     11.74 o 
  -1  13   2     7117.67     6779.56     76.11 o 
   0  13   2      594.57      562.10     17.91 o 
   1  13   2      526.57      456.75     16.19 o 
   2  13   2      344.64      362.36     14.91 o 
   3  13   2    10950.40    10653.92    107.43 o 
   4  13   2      407.98      463.45     20.21 o 
   5  13   2     1233.26     1203.07     29.90 o 
   6  13   2     1493.98     1539.32     38.62 o 
   7  13   2     1565.68     1499.21     34.97 o 
   8  13   2     7467.15     7486.69     99.96 o 
   9  13   2    12302.85    12440.42    139.65 o 
  10  13   2      403.69      400.18     42.49 o 
  11  13   2     3330.61     3264.65    133.29 o 
  12  13   2      539.52      559.20     42.80 o 
  13  13   2     3180.61     3299.90     81.26 o 
  14  13   2        2.14      -39.34     37.55 o 
  15  13   2      293.92      298.68     47.58 o 
  16  13   2      312.28      215.79     46.99 o 
  17  13   2       37.93     -106.65     53.32 o 
  18  13   2      267.12      323.37     62.90 o 
  19  13   2       13.87       31.72     62.85 o 
  20  13   2       85.81      140.87    136.47 o 
 -20  14   2       58.71      -76.88     90.22 o 
 -19  14   2      897.37      714.98    100.75 o 
 -18  14   2       88.40      123.98     62.33 o 
 -17  14   2       96.12       58.92     56.78 o 
 -16  14   2      618.53      647.36     63.32 o 
 -15  14   2      130.19      180.39     64.99 o 
 -14  14   2     1073.34     1009.05     60.88 o 
 -13  14   2     2111.54     2104.85     79.13 o 
 -12  14   2       90.76       87.02     35.48 o 
 -11  14   2     1275.14     1340.47     52.82 o 
 -10  14   2     3747.97     3759.11     73.51 o 
  -9  14   2     1766.79     1740.25     44.55 o 
  -8  14   2     1008.03     1063.58     34.92 o 
  -7  14   2     5009.59     4910.61     70.25 o 
  -6  14   2      184.83      184.56     19.79 o 
  -5  14   2      824.15      838.21     29.86 o 
  -4  14   2    18563.02    17768.15    208.01 o 
  -3  14   2      104.03       78.27     16.51 o 
  -2  14   2      177.90      164.39     16.53 o 
  -1  14   2        3.30        9.41     14.60 o 
   0  14   2    10278.96    10047.73    114.63 o 
   1  14   2       60.82       47.04     13.30 o 
   2  14   2     3395.02     3334.32     45.19 o 
   3  14   2       94.36       79.41     12.79 o 
   4  14   2     4202.40     4322.45     62.35 o 
   5  14   2      426.65      419.60     25.61 o 
   6  14   2    14097.86    13911.80    187.55 o 
   7  14   2     6368.30     6571.38     89.87 o 
   8  14   2     2931.20     3075.19     62.63 o 
   9  14   2     1021.05     1043.61     32.85 o 
  10  14   2     1405.90     1328.24    163.74 o 
  11  14   2     1301.08     1273.76     48.23 o 
  12  14   2     2414.33     2561.35     68.49 o 
  13  14   2     3355.00     3402.05     88.32 o 
  14  14   2      824.00      955.26     65.27 o 
  15  14   2      742.05      856.55     51.47 o 
  16  14   2      150.56      120.28     45.45 o 
  17  14   2      323.37      432.69     60.67 o 
  18  14   2      342.69      253.77     61.13 o 
  19  14   2      266.78      415.50     66.92 o 
 -19  15   2      165.99      366.90     86.98 o 
 -18  15   2      317.75      384.82    134.22 o 
 -17  15   2       17.16      -32.44     54.59 o 
 -16  15   2      239.48      275.50     59.13 o 
 -15  15   2     1426.85     1482.89     77.27 o 
 -14  15   2      457.60      450.94     89.35 o 
 -13  15   2      431.55      502.80     52.28 o 
 -12  15   2      182.27      184.38     37.20 o 
 -11  15   2     1268.02     1325.35     52.79 o 
 -10  15   2        9.63       27.80     27.50 o 
  -9  15   2     1105.52     1129.98     41.23 o 
  -8  15   2      230.95      246.40     23.16 o 
  -7  15   2      725.50      808.42     40.37 o 
  -6  15   2      413.73      393.03     26.77 o 
  -5  15   2      474.05      380.44     24.60 o 
  -4  15   2      365.14      315.57     22.89 o 
  -3  15   2       54.04       77.20     21.08 o 
  -2  15   2      445.73      435.55     21.52 o 
  -1  15   2      139.79      113.31     18.06 o 
   0  15   2      841.25      816.53     35.29 o 
   1  15   2       72.74       66.96     17.13 o 
   2  15   2     1131.35     1087.77     27.42 o 
   3  15   2      716.88      652.00     21.85 o 
   4  15   2      672.43      704.78     23.52 o 
   5  15   2       83.69       94.57     25.07 o 
   6  15   2      149.62      121.35     26.66 o 
   7  15   2     1002.64     1100.69     38.84 o 
   8  15   2     1048.56     1065.72     39.51 o 
   9  15   2      186.37      189.82     22.87 o 
  10  15   2      224.22      180.85     49.29 o 
  11  15   2     2508.76     2618.60     79.13 o 
  12  15   2      139.62      117.30     42.96 o 
  13  15   2      103.55       72.95     47.11 o 
  14  15   2      529.03      543.87     52.14 o 
  15  15   2        7.49      -28.75     82.86 o 
  16  15   2       80.40       45.51     53.06 o 
  17  15   2       64.34       97.53     57.26 o 
  18  15   2       16.77      -70.61     73.46 o 
  19  15   2       14.34      -32.02     78.49 o 
 -19  16   2      324.64      286.31     87.99 o 
 -18  16   2        5.42      -27.10     62.07 o 
 -17  16   2        4.44      121.88     60.74 o 
 -16  16   2      153.45      202.74     86.64 o 
 -15  16   2       50.43       51.15     51.29 o 
 -14  16   2      119.11      172.75     50.32 o 
 -13  16   2       91.30       84.82     46.44 o 
 -12  16   2     1926.15     1868.25     64.57 o 
 -11  16   2       65.46       80.38     34.77 o 
 -10  16   2      260.95      305.68     33.47 o 
  -9  16   2      170.96      189.00     30.49 o 
  -8  16   2     1069.12     1078.70     36.86 o 
  -7  16   2     1174.59     1187.88     39.31 o 
  -6  16   2     2309.61     2300.55     49.50 o 
  -5  16   2      326.36      344.14     24.99 o 
  -4  16   2      679.34      658.39     27.21 o 
  -3  16   2      314.69      296.98     23.54 o 
  -2  16   2      424.12      371.67     23.91 o 
  -1  16   2        9.90       23.34     19.85 o 
   0  16   2     9517.09     8692.58    120.57 o 
   1  16   2       12.57       32.19     18.96 o 
   2  16   2      648.54      715.57     28.55 o 
   3  16   2       37.49       16.25     18.29 o 
   4  16   2      169.30      231.71     19.25 o 
   5  16   2      155.55      103.88     17.96 o 
   6  16   2     1457.14     1480.78     37.10 o 
   7  16   2      575.54      524.14     36.30 o 
   8  16   2      164.75      211.45     24.17 o 
   9  16   2      121.73      114.85     23.24 o 
  10  16   2     2094.05     2010.18     66.33 o 
  11  16   2      429.66      399.70     48.33 o 
  12  16   2     1420.83     1389.71     63.84 o 
  13  16   2      160.21       82.10     43.22 o 
  14  16   2      192.35      206.15     48.91 o 
  15  16   2        7.37      -37.22     48.19 o 
  16  16   2      169.09      167.34     74.08 o 
  17  16   2       14.04        8.52     56.37 o 
  18  16   2      139.77      239.91     78.96 o 
 -18  17   2       96.59      154.33     64.04 o 
 -17  17   2       68.93       -7.18    144.74 o 
 -16  17   2     1099.81     1231.87     75.12 o 
 -15  17   2       37.20       30.97     93.23 o 
 -14  17   2      381.08      408.73     56.14 o 
 -13  17   2      865.78      844.58    101.84 o 
 -12  17   2      955.53      914.37     59.41 o 
 -11  17   2      211.20      214.61     38.20 o 
 -10  17   2      661.42      796.93     86.38 o 
  -9  17   2     1643.68     1640.78     50.57 o 
  -8  17   2      673.73      620.90     32.15 o 
  -7  17   2     5475.64     5385.13     84.82 o 
  -6  17   2       52.47       82.50     27.25 o 
  -5  17   2       15.39       21.58     27.87 o 
  -4  17   2      256.42      237.85     24.72 o 
  -3  17   2     3507.36     3710.73     65.44 o 
  -2  17   2      247.20      221.14     23.99 o 
  -1  17   2     4492.01     4440.16     90.77 o 
   0  17   2     1814.62     1440.55     37.35 o 
   1  17   2     1149.57     1315.17     41.10 o 
   2  17   2     1173.08      827.66     34.27 o 
   3  17   2     4556.71     4363.76     72.03 o 
   4  17   2       55.01       11.82     22.78 o 
   5  17   2     1045.95     1052.62     34.88 o 
   6  17   2      156.38      168.18     21.30 o 
   7  17   2     3205.80     3252.20     62.49 o 
   8  17   2        6.88       30.35     25.14 o 
   9  17   2     1156.39     1219.71     47.99 o 
  10  17   2      872.50      917.01     54.40 o 
  11  17   2      148.09      109.52     37.52 o 
  12  17   2     1183.47     1191.82     60.21 o 
  13  17   2      583.18      622.38     51.89 o 
  14  17   2      125.07      104.27     51.52 o 
  15  17   2       47.80       20.41     50.39 o 
  16  17   2      563.13      685.71     63.42 o 
  17  17   2        4.86       -0.82     56.61 o 
  18  17   2      366.34      317.43     78.94 o 
 -18  18   2       74.37       60.81     63.78 o 
 -17  18   2      225.31      177.30     64.18 o 
 -16  18   2      400.43      335.33     76.79 o 
 -15  18   2       68.95       66.24     53.43 o 
 -14  18   2      198.34      202.93     52.54 o 
 -13  18   2       58.63       57.49     50.17 o 
 -12  18   2        5.31      -42.14     39.05 o 
 -11  18   2      116.17      119.76     35.60 o 
 -10  18   2     1474.06     1629.58     53.20 o 
  -9  18   2      502.13      520.33     37.28 o 
  -8  18   2      493.66      583.10     38.75 o 
  -7  18   2       28.07       27.31     26.02 o 
  -6  18   2      819.60      725.68     35.61 o 
  -5  18   2      156.00      100.69     27.57 o 
  -4  18   2      372.68      516.67     32.04 o 
  -3  18   2      184.32      149.65     24.71 o 
  -2  18   2      155.07      168.86     25.21 o 
  -1  18   2      132.69      151.06     27.32 o 
   0  18   2     1207.60     1171.29     38.54 o 
   1  18   2     2111.91     1698.74     43.97 o 
   2  18   2     3056.48     2741.92     55.47 o 
   3  18   2       24.23        4.76     23.77 o 
   4  18   2     1144.92     1126.42     38.99 o 
   5  18   2       68.54       70.80     22.06 o 
   6  18   2      669.95      779.01     32.31 o 
   7  18   2       17.35       -7.83     22.54 o 
   8  18   2       42.38        2.49     23.55 o 
   9  18   2       17.62       -0.63     37.28 o 
  10  18   2     1587.95     1556.61     60.28 o 
  11  18   2       12.08       -2.70     36.03 o 
  12  18   2      118.99      157.13     44.15 o 
  13  18   2      226.88      238.64     46.08 o 
  14  18   2      189.59      197.07     69.62 o 
  15  18   2      169.32      167.82     51.67 o 
  16  18   2      117.29      170.17     55.78 o 
  17  18   2      278.78      317.21     59.75 o 
 -17  19   2        0.62       33.28     62.37 o 
 -16  19   2       51.70      -24.85     58.42 o 
 -15  19   2      420.43      350.98     58.88 o 
 -14  19   2        3.81       19.21     52.66 o 
 -13  19   2      234.48      151.36     63.40 o 
 -12  19   2      184.99      250.04     43.99 o 
 -11  19   2      410.15      402.12     40.31 o 
 -10  19   2        3.56        6.98     44.00 o 
  -9  19   2     1876.84     1921.36    114.73 o 
  -8  19   2        9.89       42.59     28.83 o 
  -7  19   2       72.07       67.64     31.17 o 
  -6  19   2      117.08      113.82     30.35 o 
  -5  19   2        5.21       70.39     29.53 o 
  -4  19   2        7.35      -16.17     27.37 o 
  -3  19   2     2030.60     2023.89     97.81 o 
  -2  19   2      347.62      411.76     41.05 o 
  -1  19   2      509.01      457.54     34.57 o 
   0  19   2      151.61      133.78     25.88 o 
   1  19   2       24.00      -15.89     26.38 o 
   2  19   2        3.83        3.31     25.88 o 
   3  19   2      700.00      639.88     33.40 o 
   4  19   2      378.53      405.36     30.07 o 
   5  19   2     1275.46     1224.45     43.61 o 
   6  19   2      394.80      479.47     29.15 o 
   7  19   2       46.41      -20.93     24.43 o 
   8  19   2       84.08       62.34     25.75 o 
   9  19   2     1004.45     1031.58     39.66 o 
  10  19   2        0.66       43.83     37.28 o 
  11  19   2      461.33      514.67     45.24 o 
  12  19   2        1.14       10.46     42.30 o 
  13  19   2       56.18       93.02     45.45 o 
  14  19   2        0.73      -53.44     46.99 o 
  15  19   2      166.17       78.55     83.50 o 
  16  19   2       48.82      -12.91     53.32 o 
  17  19   2      236.68      202.23    145.71 o 
 -16  20   2      466.87      469.90    104.86 o 
 -15  20   2      237.82      256.93     58.77 o 
 -14  20   2       20.00       13.27     52.70 o 
 -13  20   2      639.58      634.62     59.01 o 
 -12  20   2      362.61      288.73     95.31 o 
 -11  20   2       38.72       54.08     37.77 o 
 -10  20   2     1107.52     1150.14     49.26 o 
  -9  20   2      374.49      392.69     38.97 o 
  -8  20   2      236.23      256.94     32.88 o 
  -7  20   2     1745.24     1923.22     56.96 o 
  -6  20   2      394.91      361.05     35.39 o 
  -5  20   2       21.57       26.50     31.37 o 
  -4  20   2     1532.02     1479.63     56.92 o 
  -3  20   2      395.19      444.96     36.66 o 
  -2  20   2      176.02      162.85     30.32 o 
  -1  20   2        0.97      -34.58     32.10 o 
   0  20   2      547.89      672.23     41.68 o 
   1  20   2      360.91      288.72     35.37 o 
   2  20   2      663.67      685.51     36.13 o 
   3  20   2        1.65       -2.75     27.34 o 
   4  20   2      323.17      373.12     31.77 o 
   5  20   2      175.13      185.83     29.20 o 
   6  20   2     1055.17     1021.75     51.71 o 
   7  20   2       21.36       -3.04     26.06 o 
   8  20   2      485.85      499.71     32.59 o 
   9  20   2     1199.87     1339.65     63.15 o 
  10  20   2      904.99      980.90     51.75 o 
  11  20   2        7.15      -36.14     39.11 o 
  12  20   2      703.69      787.71     53.57 o 
  13  20   2        8.03      -35.14     44.27 o 
  14  20   2       42.25       46.35     48.17 o 
  15  20   2      362.20      394.78     56.64 o 
  16  20   2      209.58      173.97     56.80 o 
 -15  21   2       23.44       47.35     56.65 o 
 -14  21   2      134.27      166.24     56.20 o 
 -13  21   2      301.07      299.56    114.83 o 
 -12  21   2        2.68       52.74     50.33 o 
 -11  21   2      987.29      986.25     54.45 o 
 -10  21   2      477.84      468.90     43.63 o 
  -9  21   2      231.80      190.87     39.31 o 
  -8  21   2      555.21      577.61     41.42 o 
  -7  21   2     3677.52     3767.16     81.14 o 
  -6  21   2       27.66       52.44     33.31 o 
  -5  21   2       34.68       32.56     46.53 o 
  -4  21   2       42.18       42.63     32.47 o 
  -3  21   2     1239.13     1322.59     48.61 o 
  -2  21   2      134.23      104.37     32.02 o 
  -1  21   2     2635.44     2663.84     86.09 o 
   0  21   2      329.28      358.86     35.15 o 
   1  21   2      604.53      640.90     38.29 o 
   2  21   2      707.27      729.72     39.51 o 
   3  21   2     2629.16     2560.57     64.10 o 
   4  21   2       20.82       42.02     30.55 o 
   5  21   2      134.68      141.93     31.22 o 
   6  21   2      184.62      175.73     31.06 o 
   7  21   2      597.30      528.25     33.48 o 
   8  21   2      487.77      578.63     50.59 o 
   9  21   2     1078.63     1118.08     44.34 o 
  10  21   2       67.24       52.47     52.02 o 
  11  21   2        3.84       -9.40     41.06 o 
  12  21   2      140.12      117.73     45.06 o 
  13  21   2     1219.10     1388.07    134.93 o 
  14  21   2       97.39       -1.14     50.22 o 
  15  21   2        8.05      -26.76     50.73 o 
 -15  22   2      438.44      460.37     64.36 o 
 -14  22   2      274.06      275.20     64.83 o 
 -13  22   2      170.83      109.19     69.79 o 
 -12  22   2      444.89      452.35     72.82 o 
 -11  22   2      162.12      161.97     51.20 o 
 -10  22   2        9.65       -3.73     48.24 o 
  -9  22   2        6.20       57.56     38.68 o 
  -8  22   2      419.72      461.05     41.70 o 
  -7  22   2       90.31       71.72     36.14 o 
  -6  22   2      176.00      165.61     36.92 o 
  -5  22   2        2.83        5.31     34.83 o 
  -4  22   2      400.48      430.34     49.27 o 
  -3  22   2       23.18       -5.13     34.04 o 
  -2  22   2      146.17      126.46     36.36 o 
  -1  22   2       36.04        3.33     33.75 o 
   0  22   2      118.49      127.37     35.22 o 
   1  22   2        5.54       -1.82     32.83 o 
   2  22   2      130.03      106.64     34.57 o 
   3  22   2        0.04       15.80     32.69 o 
   4  22   2       48.45       19.61     32.90 o 
   5  22   2      245.17      287.00     47.43 o 
   6  22   2      300.87      290.72     34.92 o 
   7  22   2        8.19      -29.38     38.03 o 
   8  22   2     1629.79     1775.47     51.50 o 
   9  22   2       90.52      115.28     32.41 o 
  10  22   2        4.24       49.19     63.80 o 
  11  22   2       16.43       17.39     43.52 o 
  12  22   2      190.94      171.44     61.76 o 
  13  22   2      339.21      377.41    116.62 o 
  14  22   2      229.58      208.38     52.05 o 
 -14  23   2     1023.15     1090.88     83.95 o 
 -13  23   2      251.22      214.86     57.39 o 
 -12  23   2      214.99      184.16     55.30 o 
 -11  23   2      215.70      284.07     47.62 o 
 -10  23   2      608.13      638.39     48.66 o 
  -9  23   2      296.37      234.67     42.57 o 
  -8  23   2       21.48      -19.10     37.64 o 
  -7  23   2     1568.98     1657.50     59.37 o 
  -6  23   2        2.38      -12.42     36.92 o 
  -5  23   2       20.78       13.15     53.90 o 
  -4  23   2      181.29      213.34     38.29 o 
  -3  23   2      712.81      758.06     69.34 o 
  -2  23   2       33.37       76.43     41.14 o 
  -1  23   2     2051.14     2169.23     66.00 o 
   0  23   2       29.04       11.25     36.85 o 
   1  23   2      325.79      389.74     40.75 o 
   2  23   2       64.93       26.31     35.47 o 
   3  23   2      737.11      705.22     44.17 o 
   4  23   2       14.45       -9.65     33.83 o 
   5  23   2      231.27      264.07     37.65 o 
   6  23   2      317.85      375.42     38.21 o 
   7  23   2       98.20       76.92     32.65 o 
   8  23   2      253.62      234.81     34.12 o 
   9  23   2      834.35      810.12     47.51 o 
  10  23   2      140.86      149.53     65.00 o 
  11  23   2      508.40      520.60     70.35 o 
  12  23   2      265.78      236.03     67.53 o 
  13  23   2       74.79       71.92     49.50 o 
 -13  24   2       99.75       22.10     56.99 o 
 -12  24   2       51.21      -45.74     52.96 o 
 -11  24   2       33.65        5.97     46.26 o 
 -10  24   2       76.97      112.56     50.46 o 
  -9  24   2       57.49       76.69     44.40 o 
  -8  24   2     1040.57     1002.88     82.21 o 
  -7  24   2      274.11      282.76     44.33 o 
  -6  24   2     1603.23     1730.73    104.28 o 
  -5  24   2       99.46       45.96     40.03 o 
  -4  24   2      977.90      970.49     50.61 o 
  -3  24   2       98.71      110.23     38.47 o 
  -2  24   2       12.86       40.04     47.60 o 
  -1  24   2       33.24       92.08     39.34 o 
   0  24   2     2844.85     3047.29     78.60 o 
   1  24   2      404.10      533.40     87.60 o 
   2  24   2       72.21      129.19     38.81 o 
   3  24   2       74.90       22.08     38.78 o 
   4  24   2      552.64      538.34     43.83 o 
   5  24   2      138.19      168.05     39.92 o 
   6  24   2     1150.62     1160.35     50.71 o 
   7  24   2       16.17      -14.31     33.62 o 
   8  24   2        4.22      -13.51     34.12 o 
   9  24   2       33.32      -12.27     34.44 o 
  10  24   2      563.42      617.07    110.57 o 
  11  24   2        4.56       -5.80     44.64 o 
  12  24   2      288.45      288.37     51.37 o 
 -11  25   2      680.17      681.96     58.01 o 
 -10  25   2       13.19       93.44     55.09 o 
  -9  25   2      157.23      207.68     50.30 o 
  -8  25   2      200.85      162.10     50.19 o 
  -7  25   2       48.36       75.04     50.70 o 
  -6  25   2       80.77       72.59     42.35 o 
  -5  25   2      283.78      302.06     44.36 o 
  -4  25   2        3.15       14.93     40.42 o 
  -3  25   2       38.68       96.37     69.48 o 
  -2  25   2       59.82       48.15     41.67 o 
  -1  25   2      247.92      330.58     44.37 o 
   0  25   2     2636.74     2857.53    105.34 o 
   1  25   2      391.34      465.86     46.88 o 
   2  25   2     1725.22     1970.35    133.48 o 
   3  25   2      300.11      290.05     44.41 o 
   4  25   2        9.48        7.73     40.44 o 
   5  25   2      335.18      292.41     43.44 o 
   6  25   2       70.48       84.93     40.35 o 
   7  25   2      439.11      480.15     44.93 o 
   8  25   2        1.12       11.62     35.83 o 
   9  25   2       14.96      -20.38     36.16 o 
  10  25   2        8.30      -22.13     46.05 o 
  11  25   2       49.64       31.08     79.82 o 
 -10  26   2      130.34      196.40     58.55 o 
  -9  26   2       41.55       -1.49     50.13 o 
  -8  26   2       89.85      192.25     52.36 o 
  -7  26   2      163.57      200.69     46.05 o 
  -6  26   2      285.12      333.60     47.00 o 
  -5  26   2      321.18      326.36     47.01 o 
  -4  26   2       87.66       68.64     43.99 o 
  -3  26   2        4.38       -2.18     53.28 o 
  -2  26   2      100.98       99.25     63.51 o 
  -1  26   2      528.74      682.61     71.62 o 
   0  26   2      408.03      481.56     49.27 o 
   1  26   2     6812.41     7243.58    133.60 o 
   2  26   2     1673.94     1876.86     69.75 o 
   3  26   2      279.68      294.67     46.03 o 
   4  26   2       50.05       16.54     42.85 o 
   5  26   2       30.98       37.00     41.19 o 
   6  26   2      310.04      335.21     45.81 o 
   7  26   2      199.16      169.03     68.79 o 
   8  26   2      155.83      154.07     39.70 o 
   9  26   2        0.21      -76.15     38.08 o 
  10  26   2       43.84       17.62     48.29 o 
  -8  27   2      437.89      533.95     81.67 o 
  -7  27   2       91.18        9.56     51.89 o 
  -6  27   2       13.47       16.07     47.28 o 
  -5  27   2        4.27       65.04     55.50 o 
  -4  27   2       98.90      177.05     47.44 o 
  -3  27   2     1189.53     1199.62     59.59 o 
  -2  27   2      267.72      237.75     48.92 o 
  -1  27   2      939.26      891.30     55.68 o 
   0  27   2       82.26      162.33     47.63 o 
   1  27   2        2.47       63.04     50.09 o 
   2  27   2       79.28       44.01     45.97 o 
   3  27   2     1150.54     1337.17     63.11 o 
   4  27   2       96.43       97.15     46.23 o 
   5  27   2      694.31      717.44     69.99 o 
   6  27   2       37.81       35.35     44.26 o 
   7  27   2      117.81       88.22     53.82 o 
   8  27   2        3.60       44.34     40.48 o 
  -6  28   2       77.93       85.47     49.03 o 
  -5  28   2       38.07       -9.54     47.30 o 
  -4  28   2      115.83       98.15     49.32 o 
  -3  28   2      133.83       60.02     49.13 o 
  -2  28   2       53.06       41.33     48.48 o 
  -1  28   2      230.24      274.80     51.12 o 
   0  28   2      261.51      306.01     53.69 o 
   1  28   2      349.68      424.79     69.64 o 
   2  28   2       13.01      -12.09     46.80 o 
   3  28   2       41.18      113.33     49.42 o 
   4  28   2      296.60      323.06     86.40 o 
   5  28   2      136.95      147.05     50.29 o 
   6  28   2      269.70      239.16     51.10 o 
  -2  29   2       49.65       47.97     52.46 o 
  -1  29   2      103.36       19.73     50.39 o 
   0  29   2      180.42      104.71     73.14 o 
   1  29   2       13.98       36.39     49.67 o 
 -22   1   3      186.93      207.90     61.47 o 
 -21   1   3       42.22      100.27     79.39 o 
 -20   1   3       10.79       35.49     45.45 o 
 -19   1   3     1454.58     1599.24     60.22 o 
 -18   1   3        2.49       -6.48     40.47 o 
 -17   1   3     1551.19     1708.09     57.42 o 
 -16   1   3      820.17      850.73     42.00 o 
 -15   1   3      169.26      196.09     31.98 o 
 -14   1   3      732.59      723.98     37.92 o 
 -13   1   3     1219.39     1227.52     41.28 o 
 -12   1   3       63.99       46.55     22.75 o 
 -11   1   3      892.64      887.56     29.66 o 
 -10   1   3    13850.56    14030.65    146.28 o 
  -9   1   3     1982.62     1946.75     25.88 o 
  -8   1   3      413.17      483.66     12.24 o 
  -7   1   3     4933.91     4917.34     58.78 o 
  -6   1   3     5529.63     5281.90     81.46 o 
  -5   1   3       29.54       15.05      5.27 o 
  -4   1   3     1841.97     2100.57     31.12 o 
  -3   1   3     1047.36     1060.99     19.39 o 
  -2   1   3    11151.26    11539.92    170.02 o 
  -1   1   3      545.36      576.01      9.99 o 
   0   1   3    53319.92    54006.77    557.26 o 
   1   1   3        2.43        2.43      2.56 o 
   2   1   3    36984.32    37236.92    325.32 o 
   3   1   3     4534.01     4565.58     48.68 o 
   4   1   3      564.78      555.90     18.26 o 
   5   1   3     1998.46     2039.70     27.45 o 
   6   1   3    14854.35    14417.46    147.54 o 
   7   1   3       14.93       12.52      7.61 o 
   8   1   3      307.61      305.35     12.33 o 
   9   1   3     2935.73     2960.97     37.58 o 
  10   1   3     1539.43     1416.80     29.03 o 
  11   1   3        5.44       -7.83     13.94 o 
  12   1   3     3736.92     3837.24     72.66 o 
  13   1   3     1608.54     1619.71     53.74 o 
  14   1   3        6.43      -16.47     31.45 o 
  15   1   3     1444.42     1445.18     57.36 o 
  16   1   3       17.28      -63.02     36.54 o 
  17   1   3       11.94       -9.28     56.72 o 
  18   1   3      353.35      302.94     68.43 o 
  19   1   3       55.82      100.67     49.08 o 
  20   1   3      101.20       99.43     57.16 o 
  21   1   3      233.12      231.32     59.28 o 
  22   1   3      250.35      272.97     63.06 o 
 -22   2   3      311.41      352.56     75.73 o 
 -21   2   3        5.89      -32.49     55.67 o 
 -20   2   3     1331.17     1399.16     69.69 o 
 -19   2   3        8.99       14.60     79.44 o 
 -18   2   3       67.75       53.95     40.38 o 
 -17   2   3      643.15      632.17     58.80 o 
 -16   2   3     2122.97     2147.52     61.73 o 
 -15   2   3        3.28       20.19     29.42 o 
 -14   2   3      911.45     1006.87     62.22 o 
 -13   2   3     3603.35     3546.42     76.11 o 
 -12   2   3     1819.78     1777.76     38.51 o 
 -11   2   3      897.42      932.88     25.24 o 
 -10   2   3    10636.81    10416.27    117.46 o 
  -9   2   3     4952.50     5175.99     57.92 o 
  -8   2   3      675.71      631.72     15.48 o 
  -7   2   3    41853.13    42409.09    365.19 o 
  -6   2   3      980.99      950.03     17.41 o 
  -5   2   3     3276.82     3635.38     43.44 o 
  -4   2   3     3249.54     3119.63     39.87 o 
  -3   2   3     9846.17     9867.55    132.19 o 
  -2   2   3      749.77      723.70     12.75 o 
  -1   2   3    18110.01    19636.66    233.43 o 
   0   2   3     1018.56      996.94     13.07 o 
   1   2   3     8593.34     8030.81     76.42 o 
   2   2   3        8.79        7.48      4.17 o 
   3   2   3    41110.22    39356.75    383.36 o 
   4   2   3      135.70      130.36      7.18 o 
   5   2   3     7293.17     7144.00     76.59 o 
   6   2   3      756.26      703.89     17.12 o 
   7   2   3    14126.58    14065.40    127.03 o 
   8   2   3       94.03      101.03     10.46 o 
   9   2   3    17243.73    17301.99    161.88 o 
  10   2   3      955.67      970.75     24.25 o 
  11   2   3      127.81      147.79     16.52 o 
  12   2   3     2893.98     2851.09     60.54 o 
  13   2   3     4517.93     4426.73    108.98 o 
  14   2   3      609.90      631.29     42.22 o 
  15   2   3     4319.91     4345.97     97.06 o 
  16   2   3     1289.96     1324.84     57.33 o 
  17   2   3      654.45      693.54     50.75 o 
  18   2   3      209.20      241.60     57.82 o 
  19   2   3      414.71      433.11     54.43 o 
  20   2   3       12.90      -71.70     66.67 o 
  21   2   3       43.62      130.43     57.48 o 
  22   2   3      578.85      596.20    176.98 o 
 -22   3   3       19.56       19.65     58.68 o 
 -21   3   3        2.00      -14.06     57.10 o 
 -20   3   3        1.18       37.34     53.66 o 
 -19   3   3      226.65      296.28     63.09 o 
 -18   3   3      143.50      208.73     71.73 o 
 -17   3   3      298.68      278.06     86.57 o 
 -16   3   3      611.46      687.99     95.06 o 
 -15   3   3      556.75      463.61     40.99 o 
 -14   3   3       26.75      -15.21     32.15 o 
 -13   3   3        7.87      -13.16     61.67 o 
 -12   3   3      652.87      694.85     33.99 o 
 -11   3   3       10.96       -1.19     15.42 o 
 -10   3   3     3622.96     3459.26     62.04 o 
  -9   3   3      344.99      330.76     12.36 o 
  -8   3   3    17179.21    17876.76    161.29 o 
  -7   3   3     1753.27     1754.74     22.91 o 
  -6   3   3       55.05       30.46      7.31 o 
  -5   3   3       36.92       45.78      7.13 o 
  -4   3   3     7069.08     6878.10     75.37 o 
  -3   3   3       52.93       30.79      6.58 o 
  -2   3   3    10581.07    10179.87    107.93 o 
  -1   3   3     1232.44     1217.55     19.35 o 
   0   3   3    72294.89    71530.77   1032.48 o 
   1   3   3     1722.79     1730.63     22.36 o 
   2   3   3    10850.96    11302.69    120.52 o 
   3   3   3     2834.30     2867.20     33.27 o 
   4   3   3      805.72      817.79     15.02 o 
   5   3   3      695.29      668.29     17.17 o 
   6   3   3     1212.94     1185.51     23.03 o 
   7   3   3      336.85      372.13     19.16 o 
   8   3   3     2571.59     2796.73     32.27 o 
   9   3   3      396.19      404.94     15.16 o 
  10   3   3       28.03       32.19     15.84 o 
  11   3   3      273.57      283.08     19.49 o 
  12   3   3        9.35       13.54     21.09 o 
  13   3   3     1101.25     1124.07     52.33 o 
  14   3   3       83.90       41.44     33.47 o 
  15   3   3      656.48      638.49     57.89 o 
  16   3   3     1071.35     1091.61     53.62 o 
  17   3   3      128.11      163.35     60.00 o 
  18   3   3       14.65       -2.73     44.24 o 
  19   3   3      171.45      227.62     52.78 o 
  20   3   3        2.70      -17.63     53.22 o 
  21   3   3      172.27      207.38     92.97 o 
  22   3   3        4.06      -58.47     99.10 o 
 -22   4   3       81.28       35.08     72.09 o 
 -21   4   3      339.18      275.62     73.14 o 
 -20   4   3      467.65      448.01     73.21 o 
 -19   4   3      238.53      264.86     64.59 o 
 -18   4   3       64.78      100.04     60.15 o 
 -17   4   3       69.06       17.33     52.11 o 
 -16   4   3      439.74      362.08     52.41 o 
 -15   4   3      238.91      220.94     37.61 o 
 -14   4   3      214.15      231.72     35.30 o 
 -13   4   3     2241.18     2188.67     54.72 o 
 -12   4   3      134.13       95.90     24.03 o 
 -11   4   3     2867.68     2971.34     46.43 o 
 -10   4   3     2370.31     2379.31     36.53 o 
  -9   4   3      353.12      340.23     14.99 o 
  -8   4   3       28.56       28.73      6.54 o 
  -7   4   3     1615.42     1545.99     20.76 o 
  -6   4   3       12.47       -3.61      6.91 o 
  -5   4   3     2036.54     2117.39     29.11 o 
  -4   4   3     4520.55     4564.27     49.77 o 
  -3   4   3    13902.82    14065.47    148.54 o 
  -2   4   3     4870.00     4960.28     64.35 o 
  -1   4   3    24744.73    25931.80    338.02 o 
   0   4   3       97.44       95.93     11.58 o 
   1   4   3     2546.53     2688.57     34.73 o 
   2   4   3     1185.47     1222.52     32.13 o 
   3   4   3     3555.09     3514.07     40.41 o 
   4   4   3     2822.92     2893.51     34.65 o 
   5   4   3     2880.25     3060.64     48.56 o 
   6   4   3      208.39      179.75     10.12 o 
   7   4   3    19265.49    20599.40    200.20 o 
   8   4   3     8919.52     9365.58     90.90 o 
   9   4   3     1758.90     2149.23     29.12 o 
  10   4   3     2314.20     2295.48     33.75 o 
  11   4   3      376.90      368.18     21.70 o 
  12   4   3      173.36      185.98     23.48 o 
  13   4   3      116.22      102.84     31.53 o 
  14   4   3       43.35       12.77     49.47 o 
  15   4   3       32.35      -35.55     49.09 o 
  16   4   3     1341.08     1375.60     57.93 o 
  17   4   3      188.74      222.11     46.63 o 
  18   4   3      422.34      466.95     51.92 o 
  19   4   3       79.58      100.19     66.59 o 
  20   4   3      140.29       31.78     89.29 o 
  21   4   3       18.35     -114.12    138.54 o 
  22   4   3       93.32      112.53     76.66 o 
 -22   5   3        6.83      -79.51     73.46 o 
 -21   5   3       25.29        3.71     68.25 o 
 -20   5   3      301.07      304.23     67.15 o 
 -19   5   3      503.89      452.41     64.91 o 
 -18   5   3      235.21      252.51     61.96 o 
 -17   5   3     2218.83     2205.38    101.67 o 
 -16   5   3      941.44      917.60     64.16 o 
 -15   5   3       17.93      -82.46     42.52 o 
 -14   5   3     3067.03     2926.08     73.36 o 
 -13   5   3     3533.85     3572.76     69.00 o 
 -12   5   3       13.24       25.64     19.11 o 
 -11   5   3      564.37      651.13     24.27 o 
 -10   5   3    12911.14    12617.51    133.61 o 
  -9   5   3      656.11      662.81     20.35 o 
  -8   5   3     2334.91     2358.08     31.41 o 
  -7   5   3     6032.34     5965.61     64.90 o 
  -6   5   3    31149.01    32951.89    285.71 o 
  -5   5   3       17.45       -0.59      8.27 o 
  -4   5   3    52414.13    51444.78    568.14 o 
  -3   5   3      803.69      790.18     17.43 o 
  -2   5   3      347.74      297.72     11.73 o 
  -1   5   3     1456.24     1414.44     25.08 o 
   0   5   3    86253.87    85094.30   1096.41 o 
   1   5   3        5.18      -12.87      6.43 o 
   2   5   3    28534.03    28659.72    298.29 o 
   3   5   3      886.82      915.87     19.01 o 
   4   5   3     5548.06     5372.22     59.98 o 
   5   5   3      308.68      316.43     10.32 o 
   6   5   3    29942.83    29917.16    279.17 o 
   7   5   3       29.22       28.74     10.89 o 
   8   5   3    11510.58    12741.55    120.81 o 
   9   5   3     2847.49     2738.01     37.92 o 
  10   5   3     7126.41     7188.92     78.25 o 
  11   5   3      673.31      636.48     25.74 o 
  12   5   3     4639.17     4644.99     85.21 o 
  13   5   3     2123.81     2138.23     87.75 o 
  14   5   3      399.83      435.06     44.84 o 
  15   5   3     2260.76     2199.56    155.23 o 
  16   5   3      366.75      435.50     48.01 o 
  17   5   3      602.04      667.56     52.22 o 
  18   5   3      110.35      145.98     56.57 o 
  19   5   3      216.23      234.41    199.12 o 
  20   5   3        1.63      -35.14     64.64 o 
  21   5   3      220.52      192.65    106.32 o 
  22   5   3       13.25       29.47     74.77 o 
 -22   6   3      112.00       58.69     74.92 o 
 -21   6   3      106.83      189.21     83.29 o 
 -20   6   3      285.73      311.65     66.46 o 
 -19   6   3      346.96      345.55     67.25 o 
 -18   6   3       80.14      101.85     75.65 o 
 -17   6   3      440.17      452.70     58.35 o 
 -16   6   3      685.13      706.49     57.50 o 
 -15   6   3       15.29       -1.17     32.42 o 
 -14   6   3     1056.32     1162.34     76.65 o 
 -13   6   3      967.22      962.93     38.15 o 
 -12   6   3      117.20      111.76     22.13 o 
 -11   6   3      894.89     1017.58     31.76 o 
 -10   6   3     1702.66     1638.27     27.18 o 
  -9   6   3     1564.94     1462.68     27.68 o 
  -8   6   3      942.66      912.03     18.51 o 
  -7   6   3     4362.69     3964.26     41.03 o 
  -6   6   3     2132.40     2088.98     26.25 o 
  -5   6   3     4778.54     4858.86     57.04 o 
  -4   6   3      419.74      468.20     14.65 o 
  -3   6   3     1837.26     1691.73     25.42 o 
  -2   6   3     1151.17     1215.61     23.56 o 
  -1   6   3     2408.59     2248.88     43.17 o 
   0   6   3      639.65      732.56     19.94 o 
   1   6   3      263.16      206.35     10.46 o 
   2   6   3     1005.11     1003.30     20.20 o 
   3   6   3     8207.13     8111.74     91.08 o 
   4   6   3       42.39       57.48      8.90 o 
   5   6   3     2888.41     2759.42     32.72 o 
   6   6   3      709.73      724.36     24.79 o 
   7   6   3      640.81      616.73     18.61 o 
   8   6   3       13.72       21.82     10.91 o 
   9   6   3     2983.05     2926.51     51.18 o 
  10   6   3      588.86      530.40     19.44 o 
  11   6   3      430.69      418.40     22.37 o 
  12   6   3      375.13      388.24     29.86 o 
  13   6   3     2620.70     2631.93     68.28 o 
  14   6   3       25.90       18.86     33.82 o 
  15   6   3     2234.57     2158.96     89.09 o 
  16   6   3      467.74      402.88     54.43 o 
  17   6   3      336.97      283.84     56.20 o 
  18   6   3      134.70       79.64     58.01 o 
  19   6   3      158.02      165.12     64.44 o 
  20   6   3       50.69      161.00     68.61 o 
  21   6   3       39.85      184.29     70.64 o 
 -22   7   3       24.75       38.63    154.67 o 
 -21   7   3        1.20      -80.74     68.69 o 
 -20   7   3       23.19        0.63     89.77 o 
 -19   7   3      434.61      348.65     65.87 o 
 -18   7   3      453.73      419.39     60.26 o 
 -17   7   3       11.35       19.64     53.00 o 
 -16   7   3       56.20       79.67     49.95 o 
 -15   7   3       74.70       26.55     36.01 o 
 -14   7   3       95.31      103.93     29.41 o 
 -13   7   3     1075.46      985.73     38.89 o 
 -12   7   3      313.38      334.49     25.83 o 
 -11   7   3       16.35       10.31     20.60 o 
 -10   7   3        8.13       -8.85     12.47 o 
  -9   7   3      183.60      194.70     13.59 o 
  -8   7   3      128.46      156.42     11.77 o 
  -7   7   3      649.87      669.73     14.15 o 
  -6   7   3     1874.20     1707.13     23.46 o 
  -5   7   3        3.16        4.94      8.96 o 
  -4   7   3     3722.70     3750.86     46.03 o 
  -3   7   3     1594.34     1787.69     29.83 o 
  -2   7   3      259.89      389.98     14.63 o 
  -1   7   3     1583.21     1554.13     30.93 o 
   0   7   3      297.19      142.86     13.68 o 
   1   7   3     1599.55     1676.94     29.27 o 
   2   7   3      314.43      255.40     13.64 o 
   3   7   3     2084.83     2230.21     29.15 o 
   4   7   3      394.13      415.72     12.36 o 
   5   7   3      807.35      824.26     17.24 o 
   6   7   3       57.60       42.29     11.21 o 
   7   7   3      635.14      679.34     15.64 o 
   8   7   3      193.17      164.63     12.54 o 
   9   7   3      460.20      476.81     18.30 o 
  10   7   3       76.48       89.33     16.30 o 
  11   7   3        1.25        0.58     18.39 o 
  12   7   3      583.14      544.57     27.75 o 
  13   7   3       16.90       11.86     21.87 o 
  14   7   3      287.80      296.16     52.71 o 
  15   7   3       81.32       50.05     89.30 o 
  16   7   3       59.96       21.01     47.92 o 
  17   7   3        8.80        1.59     51.85 o 
  18   7   3      110.92       46.81     56.56 o 
  19   7   3       91.99       33.35     62.00 o 
  20   7   3       13.38       38.49     72.88 o 
  21   7   3       73.25      111.20     68.04 o 
 -22   8   3       81.95      117.29    103.19 o 
 -21   8   3        2.38       72.03    112.89 o 
 -20   8   3       60.49       86.63     75.50 o 
 -19   8   3      535.39      533.83     69.24 o 
 -18   8   3       16.15       19.15     68.30 o 
 -17   8   3      514.80      522.32     75.20 o 
 -16   8   3     1155.62     1197.21     62.40 o 
 -15   8   3      448.02      405.92     42.92 o 
 -14   8   3      266.39      313.41     38.96 o 
 -13   8   3     4778.07     4424.96     88.59 o 
 -12   8   3      359.30      385.94     33.38 o 
 -11   8   3     1013.62     1016.54     47.37 o 
 -10   8   3     1171.30     1104.98     27.77 o 
  -9   8   3     4359.68     4306.37     49.50 o 
  -8   8   3     2280.71     2426.35     32.75 o 
  -7   8   3    14334.14    14454.34    124.77 o 
  -6   8   3     7433.42     7730.98     70.50 o 
  -5   8   3      699.91      770.39     18.69 o 
  -4   8   3       15.20        3.41      8.06 o 
  -3   8   3    10255.17    10046.25     94.50 o 
  -2   8   3     3637.06     3917.11     41.53 o 
  -1   8   3    34354.16    34496.59    452.22 o 
   0   8   3      544.30      603.79     22.96 o 
   1   8   3     3246.16     3607.75     48.97 o 
   2   8   3     4751.33     5057.54     65.19 o 
   3   8   3    19289.35    18934.03    216.14 o 
   4   8   3      718.79      711.04     16.29 o 
   5   8   3     8190.24     8058.76     82.50 o 
   6   8   3     2967.90     2968.84     38.52 o 
   7   8   3     2150.63     2144.23     35.71 o 
   8   8   3      489.36      509.79     18.20 o 
   9   8   3    18751.53    19084.00    197.20 o 
  10   8   3     1100.84     1088.19     29.04 o 
  11   8   3      450.61      425.44     25.98 o 
  12   8   3      971.43      944.70     35.79 o 
  13   8   3     1696.84     1583.77     56.29 o 
  14   8   3       49.60        7.76     41.07 o 
  15   8   3     2003.16     2106.38     82.94 o 
  16   8   3     1948.68     1956.67    144.24 o 
  17   8   3        0.06       37.83     53.42 o 
  18   8   3      738.80      569.38     64.18 o 
  19   8   3      125.28       93.91     98.33 o 
  20   8   3        1.69       25.67     68.40 o 
  21   8   3       87.45      105.18     71.30 o 
 -21   9   3      158.98      150.12     71.22 o 
 -20   9   3        8.53      -13.54     63.29 o 
 -19   9   3      635.83      775.77    128.95 o 
 -18   9   3       19.32       61.47     56.41 o 
 -17   9   3     3366.56     3524.26    112.70 o 
 -16   9   3      659.29      646.75     48.21 o 
 -15   9   3       85.23       53.25     38.83 o 
 -14   9   3     1270.81     1288.67     51.43 o 
 -13   9   3     1544.98     1492.18     51.96 o 
 -12   9   3      749.71      625.05     30.68 o 
 -11   9   3     2695.19     2717.05     53.02 o 
 -10   9   3     5478.77     5416.49     69.61 o 
  -9   9   3     1257.29     1218.28     28.41 o 
  -8   9   3      300.22      292.84     14.76 o 
  -7   9   3      481.43      436.98     14.87 o 
  -6   9   3     5829.35     5844.44     56.26 o 
  -5   9   3        7.71        6.82      8.88 o 
  -4   9   3     5010.43     4610.56     46.88 o 
  -3   9   3      126.99      102.22      9.79 o 
  -2   9   3     1735.35     1932.52     25.66 o 
  -1   9   3      770.33      783.42     16.62 o 
   0   9   3    30155.67    30584.33    283.51 o 
   1   9   3      144.42      199.66     10.60 o 
   2   9   3     7196.37     6933.96     69.80 o 
   3   9   3     1492.12     1639.47     25.11 o 
   4   9   3     2678.74     2932.24     34.30 o 
   5   9   3     6227.58     6586.88     62.27 o 
   6   9   3    10180.50    10183.56    100.97 o 
   7   9   3      668.48      704.48     23.39 o 
   8   9   3       15.12        5.93     10.60 o 
   9   9   3     2501.65     2423.81     43.57 o 
  10   9   3      635.46      637.44     28.91 o 
  11   9   3      653.04      619.57     29.24 o 
  12   9   3     3170.80     2974.57     71.87 o 
  13   9   3     1645.79     1738.92     57.37 o 
  14   9   3       67.94       70.52     58.89 o 
  15   9   3      157.70      191.29     84.09 o 
  16   9   3      275.45      228.61     51.76 o 
  17   9   3       51.45       53.10     53.21 o 
  18   9   3      176.84      297.25     61.26 o 
  19   9   3       97.66      184.74     65.90 o 
  20   9   3      255.00      358.31    121.77 o 
  21   9   3       60.39       83.41     74.08 o 
 -21  10   3        6.65      -73.09     86.31 o 
 -20  10   3      123.56      215.35     69.93 o 
 -19  10   3      287.55      153.68     62.99 o 
 -18  10   3        3.81      -21.59     57.79 o 
 -17  10   3      616.24      680.39     51.66 o 
 -16  10   3       59.58      -14.32     41.70 o 
 -15  10   3      500.47      530.21     51.19 o 
 -14  10   3        3.91      -57.26     34.65 o 
 -13  10   3       41.93       37.33     35.19 o 
 -12  10   3       43.39       34.39     32.08 o 
 -11  10   3       77.83      151.49     23.51 o 
 -10  10   3     1029.32     1051.78     28.18 o 
  -9  10   3        8.50      -10.39     16.04 o 
  -8  10   3      950.03      994.82     25.11 o 
  -7  10   3     4410.11     4538.05     50.53 o 
  -6  10   3        3.71       -8.04     11.54 o 
  -5  10   3      145.42      156.88     11.53 o 
  -4  10   3     2427.06     2568.76     31.28 o 
  -3  10   3      235.08      270.91     15.77 o 
  -2  10   3      521.54      465.79     14.50 o 
  -1  10   3       88.22      104.18      8.91 o 
   0  10   3      404.24      401.38     12.04 o 
   1  10   3      674.57      555.84     13.53 o 
   2  10   3       39.94       56.52     10.12 o 
   3  10   3     4134.68     4253.28     48.21 o 
   4  10   3      795.86      756.48     17.04 o 
   5  10   3      689.31      795.91     18.31 o 
   6  10   3      761.53      796.19     19.50 o 
   7  10   3     1967.59     2003.81     33.47 o 
   8  10   3      210.23      163.14     16.49 o 
   9  10   3     1250.01     1324.27     46.29 o 
  10  10   3      358.08      332.78     25.19 o 
  11  10   3     3726.08     3562.60     76.99 o 
  12  10   3      317.70      363.68     34.34 o 
  13  10   3      248.81      226.77     35.54 o 
  14  10   3      203.18      316.22     66.81 o 
  15  10   3       43.58      109.05     45.99 o 
  16  10   3      353.23      341.15     56.16 o 
  17  10   3      384.74      308.73     57.98 o 
  18  10   3       13.02      -23.84     71.18 o 
  19  10   3       22.99       13.84     61.48 o 
  20  10   3       78.35       85.71    106.01 o 
  21  10   3        0.82       56.06     72.48 o 
 -21  11   3      205.18      209.43     72.85 o 
 -20  11   3       14.19       73.77     69.32 o 
 -19  11   3       18.35        0.52     62.32 o 
 -18  11   3      200.90      226.90     61.62 o 
 -17  11   3      244.55      206.78     47.27 o 
 -16  11   3      265.71      227.97     45.46 o 
 -15  11   3      543.41      424.58     44.69 o 
 -14  11   3     1277.55     1189.80     51.53 o 
 -13  11   3     2591.00     2379.93     68.10 o 
 -12  11   3     1377.06     1356.57     45.66 o 
 -11  11   3      408.59      441.07     25.43 o 
 -10  11   3     2651.62     2671.51     45.90 o 
  -9  11   3      450.08      421.26     22.21 o 
  -8  11   3      957.12     1084.69     30.04 o 
  -7  11   3     2088.39     2114.06     35.55 o 
  -6  11   3    13725.58    13547.72    134.06 o 
  -5  11   3      307.23      340.76     16.95 o 
  -4  11   3     2622.45     2425.98     35.83 o 
  -3  11   3      241.20      257.85     13.24 o 
  -2  11   3      250.74      238.10     12.22 o 
  -1  11   3      248.51      218.22     11.15 o 
   0  11   3     9074.06     8789.65     88.84 o 
   1  11   3     2224.79     2299.92     28.45 o 
   2  11   3     2981.54     2682.06     35.26 o 
   3  11   3      262.00      290.97     13.80 o 
   4  11   3      920.05      920.45     21.40 o 
   5  11   3        5.00       -4.98     11.77 o 
   6  11   3    15770.03    16049.28    171.34 o 
   7  11   3      698.51      703.55     21.89 o 
   8  11   3     1276.53     1298.63     30.87 o 
   9  11   3      195.37      167.87     20.00 o 
  10  11   3     2865.82     2918.55     70.55 o 
  11  11   3       69.28       64.23     28.78 o 
  12  11   3     4195.55     4055.97     88.10 o 
  13  11   3     1969.42     1841.13     62.02 o 
  14  11   3      315.50      297.87     39.88 o 
  15  11   3      166.82      194.09     44.97 o 
  16  11   3      981.75      990.41    125.93 o 
  17  11   3        0.16       63.38     55.48 o 
  18  11   3      132.78       90.52     58.76 o 
  19  11   3      251.14      191.70     65.56 o 
  20  11   3        1.44     -116.71     64.22 o 
 -20  12   3     1557.35     1833.73     94.45 o 
 -19  12   3      391.95      452.51     86.44 o 
 -18  12   3       51.17       70.74    127.72 o 
 -17  12   3      702.38      697.60     53.66 o 
 -16  12   3     1290.29     1325.02     58.89 o 
 -15  12   3       37.29       42.00     39.67 o 
 -14  12   3     1138.29     1257.99     71.02 o 
 -13  12   3     1982.47     2028.74     86.01 o 
 -12  12   3       46.48       47.49     28.28 o 
 -11  12   3     2866.19     2857.31     56.96 o 
 -10  12   3     1027.37     1126.41     32.94 o 
  -9  12   3      144.22      109.61     28.00 o 
  -8  12   3        7.05      -24.23     19.01 o 
  -7  12   3     7276.63     7255.90     95.84 o 
  -6  12   3      156.41      169.04     16.20 o 
  -5  12   3     1914.10     1915.56     41.06 o 
  -4  12   3     1769.80     1733.58     46.15 o 
  -3  12   3     8583.04     8457.12     93.12 o 
  -2  12   3        2.79      -11.87     12.38 o 
  -1  12   3    19115.72    19456.38    195.78 o 
   0  12   3        1.62       -2.60     10.68 o 
   1  12   3      900.19      872.33     18.13 o 
   2  12   3      452.88      472.11     17.05 o 
   3  12   3    10220.87     9819.12     97.68 o 
   4  12   3        2.95       -7.92     12.92 o 
   5  12   3     5801.35     5922.45     72.85 o 
   6  12   3      437.36      464.50     20.80 o 
   7  12   3    15923.65    16280.06    171.48 o 
   8  12   3     8223.49     8208.31    119.74 o 
   9  12   3     1267.09     1219.70     35.33 o 
  10  12   3     2010.49     1915.38     52.70 o 
  11  12   3       46.58       43.52     29.75 o 
  12  12   3     2075.40     2176.57     63.20 o 
  13  12   3      619.42      658.74     42.61 o 
  14  12   3       11.68      -10.76     51.61 o 
  15  12   3      883.16      968.91     56.72 o 
  16  12   3      946.08     1020.20     66.99 o 
  17  12   3       64.81      -25.61     56.89 o 
  18  12   3      227.28      118.69     60.98 o 
  19  12   3       33.61       91.79     63.93 o 
  20  12   3       18.25       33.87     65.04 o 
 -20  13   3      220.96      148.02     94.66 o 
 -19  13   3      217.41      149.52     86.89 o 
 -18  13   3       73.72       43.44     48.61 o 
 -17  13   3      416.29      530.70     51.94 o 
 -16  13   3      203.70      268.32     45.59 o 
 -15  13   3        7.99      -55.37     39.48 o 
 -14  13   3     1023.09     1168.04     68.56 o 
 -13  13   3      616.57      617.79     52.73 o 
 -12  13   3      116.44       71.14     38.47 o 
 -11  13   3      216.39      224.44     28.22 o 
 -10  13   3      634.63      679.11     31.20 o 
  -9  13   3      105.26      133.94     23.42 o 
  -8  13   3      412.50      522.20     26.76 o 
  -7  13   3     1374.00     1382.71     37.71 o 
  -6  13   3     7190.48     7215.84     87.67 o 
  -5  13   3     3021.24     2922.32     45.76 o 
  -4  13   3     4043.21     3993.82     55.65 o 
  -3  13   3      439.99      460.26     19.16 o 
  -2  13   3     1035.67      940.67     24.47 o 
  -1  13   3      253.45      257.74     15.85 o 
   0  13   3     4079.77     4001.39     48.17 o 
   1  13   3      473.44      502.45     16.48 o 
   2  13   3       26.68       20.29     13.58 o 
   3  13   3       25.56       -4.98     14.90 o 
   4  13   3      296.19      322.94     19.51 o 
   5  13   3       12.96      -15.91     18.48 o 
   6  13   3     2779.83     2720.18     58.46 o 
   7  13   3      332.66      354.57     29.02 o 
   8  13   3     6260.67     6592.49    122.34 o 
   9  13   3       47.86       12.12     22.87 o 
  10  13   3     3226.85     3272.26     71.85 o 
  11  13   3     1205.38     1190.75     46.54 o 
  12  13   3      133.83      139.75     34.44 o 
  13  13   3       17.28       32.18     47.58 o 
  14  13   3       45.48       67.49     38.72 o 
  15  13   3       98.55       81.96     43.01 o 
  16  13   3      880.84      918.55     54.63 o 
  17  13   3       14.00       -8.01     54.39 o 
  18  13   3       98.46       35.33     99.46 o 
  19  13   3       76.50        7.15     62.86 o 
  20  13   3       61.95      -36.28     67.57 o 
 -20  14   3      107.20      165.14     96.31 o 
 -19  14   3       22.59      181.39     87.26 o 
 -18  14   3        4.62      -15.46     62.66 o 
 -17  14   3       66.22       79.51     57.81 o 
 -16  14   3      163.64      161.65     56.99 o 
 -15  14   3       12.02        1.93     58.29 o 
 -14  14   3      104.14       82.92     47.29 o 
 -13  14   3      405.27      328.09     48.30 o 
 -12  14   3      371.56      330.22     40.16 o 
 -11  14   3        6.46        4.68     27.11 o 
 -10  14   3       12.52       -6.85     27.28 o 
  -9  14   3     4543.49     4313.79     99.63 o 
  -8  14   3      307.63      279.67     25.48 o 
  -7  14   3     2584.39     2558.98     46.29 o 
  -6  14   3     3201.87     3050.33     50.37 o 
  -5  14   3      324.75      386.29     23.26 o 
  -4  14   3       51.59       28.89     16.93 o 
  -3  14   3     6135.68     6022.60     80.99 o 
  -2  14   3     1003.73      982.40     25.83 o 
  -1  14   3      404.30      505.67     21.27 o 
   0  14   3       23.40       49.18     14.99 o 
   1  14   3        2.19      -10.84     13.06 o 
   2  14   3       73.73       55.51     13.26 o 
   3  14   3     5182.79     5421.68     72.47 o 
   4  14   3      251.77      253.53     20.56 o 
   5  14   3      879.71      856.40     30.25 o 
   6  14   3      471.46      540.25     30.55 o 
   7  14   3        0.21       32.13     24.61 o 
   8  14   3       51.77       53.25     21.21 o 
   9  14   3     1877.90     1922.68     48.16 o 
  10  14   3     2805.52     2774.34     64.81 o 
  11  14   3      825.13      845.45     39.72 o 
  12  14   3       57.61       60.75     34.21 o 
  13  14   3      236.15      201.24     38.59 o 
  14  14   3       71.83       51.18     39.94 o 
  15  14   3      590.68      517.80     47.75 o 
  16  14   3       58.75        7.63     45.99 o 
  17  14   3       20.62      -74.20     54.53 o 
  18  14   3       80.22      147.94     60.04 o 
  19  14   3      122.64       81.05     92.59 o 
 -19  15   3     1257.22     1187.17    107.97 o 
 -18  15   3      257.93      227.44     64.77 o 
 -17  15   3      615.54      603.34     67.08 o 
 -16  15   3      442.79      367.01     58.85 o 
 -15  15   3      505.32      445.05     57.36 o 
 -14  15   3     1110.57      918.60     62.46 o 
 -13  15   3      254.36      234.91    107.50 o 
 -12  15   3     1231.00     1238.96     54.95 o 
 -11  15   3      399.52      431.18     32.73 o 
 -10  15   3     4327.79     4345.11     94.07 o 
  -9  15   3     1704.29     1673.18     49.66 o 
  -8  15   3       67.88       31.19     26.27 o 
  -7  15   3      112.32      139.61     23.14 o 
  -6  15   3      166.27      204.60     26.12 o 
  -5  15   3     3224.65     2951.73     54.72 o 
  -4  15   3     2907.44     2872.53     55.56 o 
  -3  15   3      617.76      595.93     26.13 o 
  -2  15   3       13.37       21.32     17.28 o 
  -1  15   3        5.72       13.11     17.40 o 
   0  15   3     4487.08     4362.18     64.60 o 
   1  15   3      953.00      918.67     27.32 o 
   2  15   3    12470.87    11669.23    142.48 o 
   3  15   3      330.17      247.63     24.23 o 
   4  15   3      559.33      656.97     28.19 o 
   5  15   3        7.27       23.92     25.29 o 
   6  15   3     2127.60     2123.46     57.95 o 
   7  15   3     1144.96     1088.81     51.22 o 
   8  15   3       76.08       46.49     30.50 o 
   9  15   3     1728.65     1704.27     64.05 o 
  10  15   3     2453.63     2524.19     72.88 o 
  11  15   3      161.47      138.19     38.62 o 
  12  15   3     1516.75     1479.71     83.22 o 
  13  15   3       13.20      -11.02     35.01 o 
  14  15   3      238.02      298.29     42.09 o 
  15  15   3      808.68      795.41     50.97 o 
  16  15   3      149.41      140.86     46.76 o 
  17  15   3      211.97      209.10     58.52 o 
  18  15   3       75.07        6.30     73.70 o 
  19  15   3      436.44      433.17     88.46 o 
 -19  16   3       67.75       48.43     65.61 o 
 -18  16   3      847.12      839.15     73.51 o 
 -17  16   3      854.95     1005.29     76.15 o 
 -16  16   3      265.41      226.61     95.19 o 
 -15  16   3       46.20       -4.34     52.04 o 
 -14  16   3      509.85      529.27     57.24 o 
 -13  16   3       57.12      -42.86     45.83 o 
 -12  16   3       20.31      -29.65     43.64 o 
 -11  16   3     1530.66     1585.83     57.49 o 
 -10  16   3     1288.27     1346.28     48.16 o 
  -9  16   3       67.59       21.68     29.38 o 
  -8  16   3       28.98       68.57     27.69 o 
  -7  16   3     6197.33     6163.53     92.55 o 
  -6  16   3      137.97      155.66     28.26 o 
  -5  16   3     1726.75     1714.14     58.79 o 
  -4  16   3      541.24      409.56     26.27 o 
  -3  16   3     6600.66     6207.59     92.30 o 
  -2  16   3     2795.23     2606.18     50.66 o 
  -1  16   3     2354.09     2456.53     48.92 o 
   0  16   3      437.29      450.96     29.96 o 
   1  16   3      600.35      492.51     27.23 o 
   2  16   3      118.26       46.97     18.95 o 
   3  16   3     2239.76     2299.99     46.46 o 
   4  16   3      117.17      137.04     17.44 o 
   5  16   3     2411.28     2336.40     55.17 o 
   6  16   3     2531.11     2359.00     61.96 o 
   7  16   3     1257.20     1259.42     49.40 o 
   8  16   3       69.06       90.83     33.40 o 
   9  16   3     3398.99     3469.72     77.67 o 
  10  16   3      701.52      751.87     44.77 o 
  11  16   3      231.27      239.96     37.92 o 
  12  16   3        9.17       -0.64     79.10 o 
  13  16   3     2142.25     2131.97    139.21 o 
  14  16   3        0.70      -48.40     45.24 o 
  15  16   3      326.96      352.76     55.37 o 
  16  16   3      176.04      208.25     55.84 o 
  17  16   3      177.80      205.36     57.62 o 
  18  16   3        4.23      141.65     75.08 o 
 -18  17   3      154.85      108.55     65.30 o 
 -17  17   3      270.46      145.89     60.30 o 
 -16  17   3       33.08       71.07     58.13 o 
 -15  17   3       84.49       51.96     56.90 o 
 -14  17   3      260.25      308.03     54.60 o 
 -13  17   3       31.34        8.99     47.27 o 
 -12  17   3      193.64      207.06     51.40 o 
 -11  17   3        0.47       14.40     38.01 o 
 -10  17   3       98.92       48.27     33.03 o 
  -9  17   3       95.96       82.02     31.70 o 
  -8  17   3      536.80      491.23     55.52 o 
  -7  17   3        2.98       29.94     24.91 o 
  -6  17   3     1404.10     1322.57     43.92 o 
  -5  17   3      296.93      303.42     28.92 o 
  -4  17   3     1061.70      865.29     55.30 o 
  -3  17   3      357.03      347.55     45.30 o 
  -2  17   3       47.04       35.20     22.35 o 
  -1  17   3      397.00      414.67     41.08 o 
   0  17   3       12.94       -5.54     21.49 o 
   1  17   3       95.33       68.17     28.37 o 
   2  17   3       41.45       15.71     20.49 o 
   3  17   3      639.10      537.64     26.12 o 
   4  17   3      201.55      227.80     22.42 o 
   5  17   3      240.67      261.00     21.24 o 
   6  17   3      151.00      124.31     33.02 o 
   7  17   3      135.27      146.48     35.99 o 
   8  17   3     1298.40     1256.02     50.16 o 
   9  17   3       55.09       38.35     22.39 o 
  10  17   3      413.70      418.12     36.33 o 
  11  17   3      169.79      199.85     37.58 o 
  12  17   3      874.04      965.36     60.36 o 
  13  17   3       76.20      125.05     55.24 o 
  14  17   3      255.54      170.20     48.71 o 
  15  17   3       46.26       17.54     55.79 o 
  16  17   3      123.33       82.54     54.10 o 
  17  17   3       88.94       84.23     56.49 o 
  18  17   3      317.75      261.07     78.91 o 
 -17  18   3       22.43      -21.17     75.94 o 
 -16  18   3      897.79      906.77    118.04 o 
 -15  18   3      168.39      200.71     57.38 o 
 -14  18   3       59.91       37.47     52.16 o 
 -13  18   3     2411.42     2273.38     89.61 o 
 -12  18   3       76.82       63.87     57.60 o 
 -11  18   3       50.85       43.02     36.44 o 
 -10  18   3     1653.33     1586.98     53.86 o 
  -9  18   3      866.96      870.27     54.99 o 
  -8  18   3     1031.12      918.57     42.16 o 
  -7  18   3     3499.80     3426.00     72.56 o 
  -6  18   3       18.00       38.48     27.98 o 
  -5  18   3       10.72       45.81     27.15 o 
  -4  18   3     1820.65     1683.98     48.55 o 
  -3  18   3     2647.66     2595.38     72.81 o 
  -2  18   3      103.76      124.13     27.10 o 
  -1  18   3     1783.35     1848.47     51.68 o 
   0  18   3      142.65      130.47     33.83 o 
   1  18   3      137.95       97.15     25.42 o 
   2  18   3       21.31      -21.87     23.64 o 
   3  18   3     4809.89     4625.13    127.76 o 
   4  18   3      179.51      173.30     23.73 o 
   5  18   3     2501.88     2384.00     49.41 o 
   6  18   3       79.61       75.10     27.42 o 
   7  18   3       30.98       29.14     21.74 o 
   8  18   3       10.36       32.01     37.64 o 
   9  18   3      489.41      492.06     28.40 o 
  10  18   3     1255.91     1427.43     86.05 o 
  11  18   3      549.03      515.67     74.62 o 
  12  18   3      700.61      704.47     48.84 o 
  13  18   3      444.07      559.23     50.50 o 
  14  18   3       12.49      -12.35     46.64 o 
  15  18   3      497.52      498.84     57.74 o 
  16  18   3      119.52      138.42    108.61 o 
  17  18   3        6.62       10.66     56.90 o 
 -17  19   3      432.18      459.45     68.63 o 
 -16  19   3      205.28      173.30     79.09 o 
 -15  19   3        0.04       11.13     97.86 o 
 -14  19   3      477.91      658.37     64.68 o 
 -13  19   3      114.91       67.09     51.57 o 
 -12  19   3       73.11       89.22     44.06 o 
 -11  19   3      277.44      231.25     46.34 o 
 -10  19   3     1567.83     1625.45     73.08 o 
  -9  19   3      120.68      139.60     48.65 o 
  -8  19   3     1940.82     1921.89     68.86 o 
  -7  19   3      503.25      580.36     42.10 o 
  -6  19   3     1761.84     1752.85     52.66 o 
  -5  19   3      128.54      114.25     30.13 o 
  -4  19   3     4762.55     4605.65    108.90 o 
  -3  19   3       16.18       51.62     33.10 o 
  -2  19   3        0.56       -2.52     26.35 o 
  -1  19   3       18.90       55.40     28.07 o 
   0  19   3     6150.94     5789.25     99.59 o 
   1  19   3      221.86      158.17     28.90 o 
   2  19   3     1535.17     1672.45     49.34 o 
   3  19   3      204.45      224.82     27.63 o 
   4  19   3      945.06      987.56     52.90 o 
   5  19   3      387.13      321.61     26.19 o 
   6  19   3     3359.86     3473.11     66.93 o 
   7  19   3        4.41       11.02     23.41 o 
   8  19   3       33.93       31.43     32.64 o 
   9  19   3       41.18      104.05     26.37 o 
  10  19   3     2492.74     2512.11    151.32 o 
  11  19   3       24.38       51.36     37.24 o 
  12  19   3     1060.40      920.24     77.90 o 
  13  19   3      631.32      685.76     53.33 o 
  14  19   3       25.82       14.10     46.75 o 
  15  19   3      208.06      206.96     52.80 o 
  16  19   3      195.26      116.02     55.06 o 
 -16  20   3       10.81       39.85     60.70 o 
 -15  20   3      489.22      436.93     63.07 o 
 -14  20   3       38.10       -7.33     53.56 o 
 -13  20   3       41.19       14.19    107.38 o 
 -12  20   3       16.82       34.70     44.79 o 
 -11  20   3      258.29      255.50     40.14 o 
 -10  20   3      135.70      214.40     39.69 o 
  -9  20   3      464.06      486.05     41.59 o 
  -8  20   3      129.36      109.78     39.71 o 
  -7  20   3       22.35       34.41     47.14 o 
  -6  20   3       29.27       73.04     32.48 o 
  -5  20   3      312.10      312.64     51.19 o 
  -4  20   3      435.01      448.15     36.28 o 
  -3  20   3       24.36       12.54     29.35 o 
  -2  20   3       14.05       26.84     29.67 o 
  -1  20   3       49.57       49.11     29.27 o 
   0  20   3      369.59      390.82     38.95 o 
   1  20   3      151.21      166.57     30.21 o 
   2  20   3      436.80      476.44     34.28 o 
   3  20   3      341.59      296.91     31.64 o 
   4  20   3       57.37       72.98     28.33 o 
   5  20   3       46.74       32.82     34.34 o 
   6  20   3       59.34       55.41     44.60 o 
   7  20   3      720.90      748.56     33.33 o 
   8  20   3      969.57     1005.34     41.03 o 
   9  20   3        2.39      -27.02     26.88 o 
  10  20   3        5.17      -14.76     43.06 o 
  11  20   3      385.07      399.02     43.52 o 
  12  20   3       84.01      126.45     42.40 o 
  13  20   3       78.30      125.08     53.68 o 
  14  20   3        5.52        7.86     47.54 o 
  15  20   3       34.40       72.90     67.84 o 
  16  20   3      111.55      157.62     73.72 o 
 -15  21   3        4.52      -54.75     57.70 o 
 -14  21   3       61.86      -12.48     55.88 o 
 -13  21   3      255.20      138.37     56.64 o 
 -12  21   3      113.46      155.45     48.66 o 
 -11  21   3        2.54      -13.58     39.94 o 
 -10  21   3      298.92      365.28     43.20 o 
  -9  21   3        0.62       12.41     38.00 o 
  -8  21   3        1.47       57.55     41.89 o 
  -7  21   3        2.54       21.38     34.17 o 
  -6  21   3      311.66      306.56     40.24 o 
  -5  21   3     1490.41     1486.73     52.27 o 
  -4  21   3      552.32      488.29     38.26 o 
  -3  21   3      269.60      282.40     35.29 o 
  -2  21   3      490.43      463.65     41.14 o 
  -1  21   3        2.17        8.51     31.75 o 
   0  21   3      928.04      873.78     42.72 o 
   1  21   3      300.68      293.36     34.22 o 
   2  21   3     1034.95     1119.84     46.60 o 
   3  21   3      177.21      155.67     32.37 o 
   4  21   3      947.52      953.40     53.70 o 
   5  21   3       51.72       24.75     29.57 o 
   6  21   3      782.90      799.51     35.54 o 
   7  21   3       48.76       61.77     27.01 o 
   8  21   3       83.05       40.05     30.92 o 
   9  21   3      225.33      246.14     31.14 o 
  10  21   3        0.55       24.91     38.17 o 
  11  21   3      348.42      336.16     54.20 o 
  12  21   3      969.38      881.07     54.78 o 
  13  21   3      560.42      628.33     94.27 o 
  14  21   3      273.84      273.51     58.67 o 
  15  21   3        4.55       34.72     50.93 o 
 -14  22   3      210.39      244.31     72.51 o 
 -13  22   3      738.97      647.82     64.54 o 
 -12  22   3       19.57       27.82     56.55 o 
 -11  22   3      388.14      406.08     47.21 o 
 -10  22   3       55.96       21.72     41.33 o 
  -9  22   3     1218.32     1235.32     53.84 o 
  -8  22   3      260.70      229.60     46.82 o 
  -7  22   3     1971.42     2063.61     84.21 o 
  -6  22   3     1888.91     1961.69     61.02 o 
  -5  22   3       55.98       44.75     46.47 o 
  -4  22   3       13.72       54.94     35.82 o 
  -3  22   3     1029.46      994.73     47.43 o 
  -2  22   3       35.19       14.59     33.93 o 
  -1  22   3     2036.31     2074.65     60.82 o 
   0  22   3       25.72      -26.37     34.40 o 
   1  22   3       13.12       21.93     33.91 o 
   2  22   3      147.26      154.87     34.94 o 
   3  22   3     1263.20     1332.86     51.45 o 
   4  22   3       21.44        5.73     32.92 o 
   5  22   3     1108.14     1064.74     46.76 o 
   6  22   3       97.44       63.21     30.04 o 
   7  22   3      261.96      305.35     31.71 o 
   8  22   3       59.05       90.42     30.05 o 
   9  22   3      946.25     1048.16     50.44 o 
  10  22   3      390.69      370.51     93.65 o 
  11  22   3        3.19       11.74     41.16 o 
  12  22   3       69.63      -19.03     58.17 o 
  13  22   3      104.08       63.35     45.57 o 
  14  22   3        5.90      -19.39     48.61 o 
 -14  23   3      265.41      179.68     64.84 o 
 -13  23   3       33.30      -37.56     54.99 o 
 -12  23   3       21.08       25.21     54.52 o 
 -11  23   3        2.02       28.35     43.17 o 
 -10  23   3      234.25      237.71     53.37 o 
  -9  23   3      196.92      223.93     49.08 o 
  -8  23   3      115.01      164.90     46.76 o 
  -7  23   3       13.32      -12.56     37.46 o 
  -6  23   3       22.82       39.21     37.55 o 
  -5  23   3      308.04      338.51     45.43 o 
  -4  23   3       55.48      -15.16     36.19 o 
  -3  23   3      285.16      250.14     40.39 o 
  -2  23   3       81.66       14.93     36.74 o 
  -1  23   3      251.62      228.80     40.08 o 
   0  23   3      949.37     1009.32     48.04 o 
   1  23   3       17.82       56.84     41.67 o 
   2  23   3      408.09      404.45     41.43 o 
   3  23   3     1014.37     1142.16     63.28 o 
   4  23   3       22.48       73.40     50.67 o 
   5  23   3      797.31      898.54     64.55 o 
   6  23   3      589.36      654.13     41.23 o 
   7  23   3      139.67      131.11     32.42 o 
   8  23   3      163.28      190.83     33.51 o 
   9  23   3       21.95       51.91     32.42 o 
  10  23   3      747.83      718.75     50.54 o 
  11  23   3        5.03      -23.24     41.96 o 
  12  23   3      219.38      178.08     45.72 o 
  13  23   3       12.87       98.87     46.97 o 
 -12  24   3      329.40      392.95     67.26 o 
 -11  24   3      201.46      112.91     43.05 o 
 -10  24   3       44.68       -0.43     43.64 o 
  -9  24   3      922.66     1005.43     61.70 o 
  -8  24   3        4.63      -21.72     66.14 o 
  -7  24   3      175.04      207.68     50.20 o 
  -6  24   3       66.72       32.13     40.45 o 
  -5  24   3      597.32      612.47     48.71 o 
  -4  24   3       46.31       62.60     39.70 o 
  -3  24   3       26.52       51.90     39.57 o 
  -2  24   3     1400.33     1368.02     54.93 o 
  -1  24   3      209.97      236.45     40.74 o 
   0  24   3       38.45       47.21     37.90 o 
   1  24   3      370.12      486.34     59.59 o 
   2  24   3     1108.03     1360.09     55.58 o 
   3  24   3      762.50      815.98     47.90 o 
   4  24   3       58.94       76.01     39.13 o 
   5  24   3       28.22       60.75     43.02 o 
   6  24   3      169.85      195.86     38.78 o 
   7  24   3       17.55      -28.69     33.60 o 
   8  24   3        4.33       17.14     40.98 o 
   9  24   3      194.15      246.62     35.57 o 
  10  24   3        7.54       27.02    102.14 o 
  11  24   3      115.74      151.59     48.89 o 
  12  24   3       77.25      105.11    109.10 o 
 -11  25   3      136.11       76.09     50.50 o 
 -10  25   3      712.21      745.07     55.25 o 
  -9  25   3      813.88      810.61     60.29 o 
  -8  25   3        4.57      -35.54     47.61 o 
  -7  25   3       38.30       46.56     49.98 o 
  -6  25   3      716.71      733.61     51.60 o 
  -5  25   3      103.24      144.85     63.62 o 
  -4  25   3      259.51      190.12     63.79 o 
  -3  25   3      115.99      122.43     43.38 o 
  -2  25   3       57.54      114.83     42.85 o 
  -1  25   3       43.04       66.69     42.38 o 
   0  25   3       66.81       -5.05     41.52 o 
   1  25   3      277.90      268.85     43.56 o 
   2  25   3      135.65      163.27     43.99 o 
   3  25   3      738.82      777.12     50.28 o 
   4  25   3       11.97       19.03     39.96 o 
   5  25   3       52.26       41.32     40.02 o 
   6  25   3      660.62      769.38     62.25 o 
   7  25   3        2.24       22.83     36.25 o 
   8  25   3      304.62      346.74     39.49 o 
   9  25   3       13.21       19.84     35.35 o 
  10  25   3        5.49       -2.42     44.67 o 
  11  25   3       23.74       -2.40     44.15 o 
 -10  26   3      324.72      325.05     50.62 o 
  -9  26   3       40.27       95.75     53.19 o 
  -8  26   3      213.83      328.63     62.13 o 
  -7  26   3      739.18      802.64     62.75 o 
  -6  26   3        9.08       28.64     44.68 o 
  -5  26   3      183.42      182.86     45.89 o 
  -4  26   3      420.77      324.25     47.50 o 
  -3  26   3     1283.60     1295.60     58.87 o 
  -2  26   3       29.18       30.70     44.31 o 
  -1  26   3      545.29      751.79     66.05 o 
   0  26   3      338.69      222.48     49.22 o 
   1  26   3        9.07      -28.34     43.68 o 
   2  26   3        5.44      -31.27     45.78 o 
   3  26   3     1656.38     1749.41     63.83 o 
   4  26   3       74.52      165.65     44.88 o 
   5  26   3       50.86      -29.22     44.88 o 
   6  26   3       22.82       17.62     54.25 o 
   7  26   3      531.32      555.16     48.36 o 
   8  26   3       29.33       16.60     67.51 o 
   9  26   3      278.83      297.54     47.17 o 
  -8  27   3      562.54      593.32     62.05 o 
  -7  27   3       40.51       43.03     54.18 o 
  -6  27   3      103.45      134.46     55.39 o 
  -5  27   3        4.78      -75.50     44.78 o 
  -4  27   3      378.59      450.72     51.05 o 
  -3  27   3        8.40       21.63     45.36 o 
  -2  27   3        1.20        5.71     46.04 o 
  -1  27   3      190.44      173.43     48.00 o 
   0  27   3       36.66       71.07     46.30 o 
   1  27   3       95.57       89.86     53.19 o 
   2  27   3      866.36      937.55     57.05 o 
   3  27   3        0.60        3.00     44.48 o 
   4  27   3      382.68      440.53     50.96 o 
   5  27   3      208.57      233.63     47.77 o 
   6  27   3       10.92       17.36     54.87 o 
   7  27   3       74.89       62.95     44.38 o 
   8  27   3      121.30      125.31     41.66 o 
  -6  28   3      328.50      343.76     62.75 o 
  -5  28   3       32.82       11.10     49.30 o 
  -4  28   3      323.37      338.00     52.17 o 
  -3  28   3      516.58      598.68     55.56 o 
  -2  28   3       20.25      -19.00     47.01 o 
  -1  28   3      198.00      190.80     49.47 o 
   0  28   3        0.61       44.95     48.52 o 
   1  28   3      176.68      110.84     48.46 o 
   2  28   3      111.74       82.68     49.52 o 
   3  28   3       82.62      101.17     49.19 o 
   4  28   3      278.39      337.45     51.17 o 
   5  28   3        7.38       78.05     47.92 o 
   0  29   3      336.64      364.80     55.06 o 
 -22   0   4       65.34       22.76    106.26 o 
 -21   0   4       57.12       47.33     99.49 o 
 -20   0   4      923.89      912.21     79.20 o 
 -19   0   4      736.89      814.99     73.75 o 
 -18   0   4       41.23       59.68     56.71 o 
 -17   0   4     2318.56     2294.04    130.66 o 
 -16   0   4     1515.13     1476.89     71.38 o 
 -15   0   4      640.51      612.20    146.61 o 
 -14   0   4     2607.01     2621.83     86.14 o 
 -13   0   4      429.87      441.09     97.78 o 
 -12   0   4    21896.79    21225.12    461.52 o 
 -11   0   4     1753.44     1834.51     54.10 o 
 -10   0   4     3608.59     3325.46     54.58 o 
  -9   0   4       12.88       10.96      9.69 o 
  -8   0   4    77085.87    76991.60    815.37 o 
  -7   0   4     7102.13     7158.32    101.78 o 
  -6   0   4    37673.33    38529.57    794.55 o 
  -5   0   4      409.11      310.63     22.52 o 
  -4   0   4    59790.88    56738.47   1158.97 o 
  -3   0   4     6034.70     6152.45    187.65 o 
  -2   0   4     7226.96     7357.31    155.51 o 
  -1   0   4      508.77      597.75     13.77 o 
   0   0   4    51553.47    51171.27    612.66 o 
   1   0   4      809.59      887.65     22.48 o 
   2   0   4   707217.31   553494.94   7192.94 o 
   3   0   4      630.01      689.79     17.38 o 
   4   0   4     2758.01     3048.59     54.20 o 
   5   0   4      686.79      712.73     27.88 o 
   6   0   4    17065.20    16758.97    220.36 o 
   7   0   4     2780.45     2833.63     47.97 o 
   8   0   4     2554.66     2554.90     46.76 o 
   9   0   4     3545.55     3342.22     58.43 o 
  10   0   4     5522.35     5412.93    138.19 o 
  11   0   4       95.01       99.50     23.01 o 
  12   0   4     3590.12     3565.40    117.31 o 
  13   0   4     1010.96      959.40     72.24 o 
  14   0   4       96.53      108.39     60.55 o 
  15   0   4     2228.51     2010.48    110.97 o 
  16   0   4       35.36      -25.89     64.21 o 
  17   0   4     1283.59     1176.90    103.44 o 
  18   0   4      156.08       88.84     80.74 o 
  19   0   4     5093.21     5160.99    211.00 o 
  20   0   4      586.25      592.14    104.05 o 
  21   0   4       25.27       77.86     98.22 o 
  22   0   4       19.36      -40.94     75.87 o 
 -22   1   4       37.10       47.18     84.49 o 
 -21   1   4        9.42      -79.48    107.12 o 
 -20   1   4      272.94      231.00     56.15 o 
 -19   1   4       80.03       70.30     42.50 o 
 -18   1   4        3.60      -50.05     38.61 o 
 -17   1   4      104.00      114.86     38.63 o 
 -16   1   4     1304.84     1228.12     48.40 o 
 -15   1   4     1445.21     1454.66     48.72 o 
 -14   1   4     1365.92     1341.64     44.44 o 
 -13   1   4       27.24       42.46     25.60 o 
 -12   1   4     2067.41     1938.65     50.86 o 
 -11   1   4     3282.87     3178.41     44.10 o 
 -10   1   4     4017.91     3907.84     46.90 o 
  -9   1   4     1257.84     1251.11     20.12 o 
  -8   1   4     1846.84     1794.48     25.94 o 
  -7   1   4     4417.87     4776.98     65.58 o 
  -6   1   4      289.48      268.25     12.72 o 
  -5   1   4     4479.27     4342.84     64.23 o 
  -4   1   4     3301.76     3267.77     44.78 o 
  -3   1   4    14220.94    13941.09    240.37 o 
  -2   1   4     1028.78     1128.33     18.19 o 
  -1   1   4     6094.61     6203.21     65.73 o 
   0   1   4      418.86      497.37     12.55 o 
   1   1   4    75391.13    78019.96    716.49 o 
   2   1   4      391.96      333.28      7.66 o 
   3   1   4     6061.84     7203.04     66.68 o 
   4   1   4        0.33       -8.45      6.18 o 
   5   1   4      217.67      248.75     10.73 o 
   6   1   4      915.96      927.03     16.92 o 
   7   1   4     2813.75     2689.95     34.38 o 
   8   1   4       63.21       57.12     10.22 o 
   9   1   4     3911.46     3852.82     45.67 o 
  10   1   4     1319.65     1327.75     26.79 o 
  11   1   4      411.96      482.60     20.24 o 
  12   1   4     1385.60     1380.97     43.44 o 
  13   1   4     1407.52     1276.69     51.11 o 
  14   1   4      869.75      852.09     45.64 o 
  15   1   4     2741.82     2873.74     76.39 o 
  16   1   4       74.76       85.59     41.20 o 
  17   1   4      298.14      259.29     62.12 o 
  18   1   4      235.70      232.02     49.66 o 
  19   1   4      587.68      609.05     58.80 o 
  20   1   4       22.48       -2.56     51.98 o 
  21   1   4       13.87      -22.53     58.78 o 
  22   1   4       30.65       90.66     63.71 o 
 -22   2   4        0.99      -46.27     59.38 o 
 -21   2   4        8.90       60.29     57.78 o 
 -20   2   4      150.34      131.20     74.14 o 
 -19   2   4      108.72       47.82     50.58 o 
 -18   2   4       34.98       -9.39     39.15 o 
 -17   2   4       43.97       39.19     36.99 o 
 -16   2   4        6.81      -55.16     33.42 o 
 -15   2   4      193.46      221.86     32.85 o 
 -14   2   4        4.22      -29.23     27.97 o 
 -13   2   4     1169.40     1166.69     39.49 o 
 -12   2   4     2551.70     2547.80     61.55 o 
 -11   2   4      171.17      209.60     16.20 o 
 -10   2   4      535.63      594.51     19.91 o 
  -9   2   4       71.09       66.26     10.16 o 
  -8   2   4    29917.38    31114.74    283.77 o 
  -7   2   4     1567.98     1534.24     22.63 o 
  -6   2   4    20077.43    21025.93    205.60 o 
  -5   2   4        6.15       22.98      8.62 o 
  -4   2   4       56.01       38.13      7.32 o 
  -3   2   4        1.41       -1.11      5.45 o 
  -2   2   4     6936.10     6472.41     80.58 o 
  -1   2   4     2342.61     2402.47     28.02 o 
   0   2   4    23835.62    24539.80    240.05 o 
   1   2   4        2.15       -9.18      4.59 o 
   2   2   4    60235.16    62617.71    545.24 o 
   3   2   4      249.53      251.34      7.41 o 
   4   2   4      897.97      988.45     15.39 o 
   5   2   4       38.20       26.27      6.70 o 
   6   2   4      854.25      829.20     19.09 o 
   7   2   4      120.22      112.40     10.49 o 
   8   2   4      390.59      393.61     21.47 o 
   9   2   4      665.02      576.75     16.29 o 
  10   2   4      200.19      257.29     15.51 o 
  11   2   4       41.21       33.22     17.84 o 
  12   2   4      717.39      716.80     56.40 o 
  13   2   4      202.08      152.79     32.97 o 
  14   2   4        4.89       27.82     33.02 o 
  15   2   4      505.14      490.92     64.75 o 
  16   2   4      695.40      680.19     47.44 o 
  17   2   4      235.30      182.83     51.94 o 
  18   2   4       32.09       38.19     45.81 o 
  19   2   4      814.00      758.44     65.00 o 
  20   2   4        7.62       72.27     53.89 o 
  21   2   4       53.05       61.59     57.47 o 
  22   2   4        8.54      -92.52     58.91 o 
 -22   3   4      128.66       93.20     62.44 o 
 -21   3   4       10.66      -87.99     55.41 o 
 -20   3   4      686.29      799.71     63.69 o 
 -19   3   4      419.49      424.74     55.20 o 
 -18   3   4       14.46       28.81     45.37 o 
 -17   3   4      204.06      228.30     44.57 o 
 -16   3   4     1435.18     1431.07     50.27 o 
 -15   3   4      194.23      271.25     33.99 o 
 -14   3   4     1860.95     1806.37     52.69 o 
 -13   3   4    12682.31    12395.17    186.77 o 
 -12   3   4        5.95       21.50     18.24 o 
 -11   3   4     1117.62     1041.78     30.05 o 
 -10   3   4     4470.63     4516.01     55.45 o 
  -9   3   4     1328.98     1308.74     23.19 o 
  -8   3   4     1721.57     1649.88     23.73 o 
  -7   3   4    19804.66    19378.15    178.72 o 
  -6   3   4     1933.69     1984.96     26.87 o 
  -5   3   4      645.07      594.84     15.92 o 
  -4   3   4     2899.12     2760.69     61.65 o 
  -3   3   4    14795.97    15149.44    245.13 o 
  -2   3   4      269.14      227.94      8.66 o 
  -1   3   4    54502.38    54946.07    707.87 o 
   0   3   4      161.35      152.78      6.27 o 
   1   3   4       89.46       34.12      7.39 o 
   2   3   4       95.51       84.27      5.98 o 
   3   3   4    69235.57    69560.41    674.16 o 
   4   3   4     2884.03     3018.77     34.33 o 
   5   3   4    21906.07    21611.60    204.17 o 
   6   3   4     3141.73     3163.91     37.11 o 
   7   3   4       92.28       54.57      9.00 o 
   8   3   4      135.57      191.14     13.08 o 
   9   3   4    25146.77    26020.28    238.40 o 
  10   3   4       58.20       27.34     14.49 o 
  11   3   4      386.26      314.43     22.97 o 
  12   3   4     1659.26     1588.68     56.45 o 
  13   3   4     1986.22     2011.53     86.62 o 
  14   3   4       57.94       53.35     33.16 o 
  15   3   4      745.29      882.18     57.88 o 
  16   3   4     1362.18     1380.11     58.28 o 
  17   3   4     2144.11     2190.23     74.44 o 
  18   3   4      241.26      244.55     49.54 o 
  19   3   4      505.55      563.37     57.30 o 
  20   3   4      406.00      421.06     59.35 o 
  21   3   4       21.91      -61.83     71.24 o 
  22   3   4       51.68      124.92     77.12 o 
 -22   4   4        8.40     -115.94     60.12 o 
 -21   4   4      109.70      168.32     71.70 o 
 -20   4   4      240.52      350.20    110.48 o 
 -19   4   4      105.27       61.12     61.12 o 
 -18   4   4       27.50       69.60     57.34 o 
 -17   4   4     1795.00     1752.10     84.35 o 
 -16   4   4      424.72      434.28     89.60 o 
 -15   4   4        9.12       11.98     47.57 o 
 -14   4   4       62.13       37.53     23.32 o 
 -13   4   4     3306.63     3456.84     68.31 o 
 -12   4   4        0.98      -36.80     21.96 o 
 -11   4   4     1827.21     1857.53     37.66 o 
 -10   4   4     7595.11     7536.09     90.33 o 
  -9   4   4       90.38       87.39     11.71 o 
  -8   4   4      194.41      152.92     10.19 o 
  -7   4   4     2149.10     2193.12     26.99 o 
  -6   4   4      119.66      216.78      9.05 o 
  -5   4   4      322.67      329.17     10.32 o 
  -4   4   4    14001.97    14133.89    152.29 o 
  -3   4   4     2551.23     2451.59     32.82 o 
  -2   4   4       65.96       78.90      5.85 o 
  -1   4   4        6.17      -12.68      7.39 o 
   0   4   4    31210.55    30675.32    367.25 o 
   1   4   4      313.01      339.29      9.71 o 
   2   4   4    16538.45    16395.36    173.61 o 
   3   4   4     2295.48     2339.49     29.54 o 
   4   4   4      660.87      751.58     22.34 o 
   5   4   4     1564.59     1598.96     22.79 o 
   6   4   4     5329.45     4854.06     53.29 o 
   7   4   4       12.64       -7.38      8.69 o 
   8   4   4     3337.63     3394.56     42.36 o 
   9   4   4     3349.25     3418.53     46.27 o 
  10   4   4     6505.08     6348.20     70.27 o 
  11   4   4       41.44       50.81     20.99 o 
  12   4   4     2457.29     2359.64     59.80 o 
  13   4   4     1154.79     1110.35     45.12 o 
  14   4   4       27.52      -20.21     32.13 o 
  15   4   4     1076.30     1065.57     51.40 o 
  16   4   4     2819.73     2852.62     81.50 o 
  17   4   4       47.71       25.89     43.37 o 
  18   4   4       13.24       13.99     46.06 o 
  19   4   4      320.95      333.00     57.75 o 
  20   4   4      167.20      107.45    105.62 o 
  21   4   4      178.62      249.96     70.90 o 
  22   4   4       18.37       -5.50    139.42 o 
 -22   5   4       13.29        6.12     73.32 o 
 -21   5   4       23.33      -81.70    100.33 o 
 -20   5   4      136.08       46.63     67.60 o 
 -19   5   4      604.66      597.92    181.97 o 
 -18   5   4       68.62       64.20     58.13 o 
 -17   5   4       27.36       21.83     54.56 o 
 -16   5   4        4.81      -51.58     49.05 o 
 -15   5   4      324.15      298.70     77.93 o 
 -14   5   4       34.20       36.69     32.54 o 
 -13   5   4      630.33      543.26     37.01 o 
 -12   5   4        7.83       11.27     28.44 o 
 -11   5   4      133.80      150.78     22.33 o 
 -10   5   4      362.23      345.21     15.61 o 
  -9   5   4      803.23      916.83     23.64 o 
  -8   5   4       38.31       44.21      9.79 o 
  -7   5   4     4165.56     4682.70     52.39 o 
  -6   5   4     1285.50     1287.08     18.25 o 
  -5   5   4      709.63      868.15     15.35 o 
  -4   5   4     2145.20     2294.81     28.60 o 
  -3   5   4       51.71       44.85      7.33 o 
  -2   5   4      486.48      462.34     15.57 o 
  -1   5   4     1180.30     1291.87     30.42 o 
   0   5   4     1753.19     1737.24     31.12 o 
   1   5   4     3948.95     4036.16     50.47 o 
   2   5   4      128.58      184.38      8.35 o 
   3   5   4     9850.71    11144.41    114.61 o 
   4   5   4     3078.66     3277.43     35.84 o 
   5   5   4      200.97      272.72     10.02 o 
   6   5   4      431.64      476.48     22.86 o 
   7   5   4     2640.64     3016.05     35.92 o 
   8   5   4      505.11      550.55     22.14 o 
   9   5   4     2468.17     2713.69     37.32 o 
  10   5   4      774.47      823.61     22.55 o 
  11   5   4       76.70       90.14     16.59 o 
  12   5   4       51.95       36.89     27.47 o 
  13   5   4       91.56       60.28     30.54 o 
  14   5   4      317.09      300.67     37.14 o 
  15   5   4       19.45       26.35     37.34 o 
  16   5   4      107.37       40.79     40.85 o 
  17   5   4      248.94      359.49     70.70 o 
  18   5   4      496.80      450.61     64.86 o 
  19   5   4        2.50       33.94     61.41 o 
  20   5   4       28.30       97.02     65.96 o 
  21   5   4        7.57       21.42     72.08 o 
 -22   6   4        1.86      -52.66     88.01 o 
 -21   6   4        0.61       -7.88     76.20 o 
 -20   6   4        2.22       52.81     70.97 o 
 -19   6   4      432.81      409.31     64.68 o 
 -18   6   4       28.87       -7.32     58.28 o 
 -17   6   4     1187.06     1250.99     73.90 o 
 -16   6   4      728.01      790.25     59.20 o 
 -15   6   4       27.39       31.82     35.60 o 
 -14   6   4      312.94      306.19     37.85 o 
 -13   6   4     1430.14     1507.10     54.41 o 
 -12   6   4     3385.47     3178.20     65.34 o 
 -11   6   4     1382.23     1264.50     36.41 o 
 -10   6   4     6500.82     6413.03     66.77 o 
  -9   6   4      295.45      332.80     16.13 o 
  -8   6   4      184.49      194.77     13.07 o 
  -7   6   4     1033.93      998.27     17.60 o 
  -6   6   4     5154.24     5631.12     53.05 o 
  -5   6   4      239.86      334.50     11.58 o 
  -4   6   4    15419.42    14993.94    156.63 o 
  -3   6   4      709.27      668.75     17.95 o 
  -2   6   4     2895.18     3104.22     43.82 o 
  -1   6   4     1080.56     1110.50     20.98 o 
   0   6   4    17451.98    17827.33    235.81 o 
   1   6   4     1393.09     1633.49     25.69 o 
   2   6   4    38893.95    39253.07    407.02 o 
   3   6   4     4152.43     4469.99     57.94 o 
   4   6   4      816.59      859.04     20.83 o 
   5   6   4      841.25      900.24     17.86 o 
   6   6   4     7525.01     7525.86     73.31 o 
   7   6   4       10.25       -0.65     12.36 o 
   8   6   4     3189.70     3200.15     40.65 o 
   9   6   4     1157.06     1089.57     25.42 o 
  10   6   4      104.64       84.75     15.43 o 
  11   6   4      361.67      345.47     23.35 o 
  12   6   4     2990.00     2964.81     76.49 o 
  13   6   4      224.80      211.03     33.13 o 
  14   6   4      215.51      190.82     36.51 o 
  15   6   4      501.88      457.23     41.77 o 
  16   6   4       89.35       99.82     50.36 o 
  17   6   4      206.51      164.39     55.25 o 
  18   6   4     1142.30     1020.53     70.83 o 
  19   6   4      196.86      211.51     66.01 o 
  20   6   4       15.20       62.83     64.99 o 
  21   6   4      230.73      281.52     75.83 o 
 -22   7   4      190.94      135.83     75.59 o 
 -21   7   4       98.22      209.13     74.18 o 
 -20   7   4      789.76      872.00     77.04 o 
 -19   7   4      169.57      181.36     65.65 o 
 -18   7   4        3.71     -102.88     53.65 o 
 -17   7   4      255.51      301.62     55.35 o 
 -16   7   4     2377.65     2318.88     71.61 o 
 -15   7   4      123.53      107.53     60.36 o 
 -14   7   4     3203.62     3252.02     80.76 o 
 -13   7   4     1555.69     1698.84     45.37 o 
 -12   7   4      834.89      821.58     32.02 o 
 -11   7   4     5329.38     5207.16     68.34 o 
 -10   7   4     3728.79     3681.86     46.71 o 
  -9   7   4       18.60       19.47     11.96 o 
  -8   7   4     1881.47     1898.34     31.03 o 
  -7   7   4    13630.09    13357.82    111.28 o 
  -6   7   4     4177.39     4096.08     39.42 o 
  -5   7   4     4503.03     4745.65     50.31 o 
  -4   7   4     2836.85     2998.51     34.48 o 
  -3   7   4    14293.73    13944.52    156.26 o 
  -2   7   4      680.72      617.58     20.47 o 
  -1   7   4    16538.10    15578.30    208.09 o 
   0   7   4     5222.84     5311.22     77.23 o 
   1   7   4    14705.92    15468.97    176.11 o 
   2   7   4     4870.82     5384.34     67.67 o 
   3   7   4    10263.53     9523.23     99.60 o 
   4   7   4     1714.17     1903.69     25.79 o 
   5   7   4     5944.17     5770.09     61.79 o 
   6   7   4      572.96      549.39     14.76 o 
   7   7   4    14544.37    14848.47    152.59 o 
   8   7   4     2648.79     2690.97     35.23 o 
   9   7   4     8190.76     8074.25    100.38 o 
  10   7   4     1410.90     1391.98     33.63 o 
  11   7   4       82.38       52.73     19.38 o 
  12   7   4     1967.78     1995.85     82.15 o 
  13   7   4     2197.70     2026.28     61.29 o 
  14   7   4       35.37       19.09     39.94 o 
  15   7   4     1189.69     1187.56     63.19 o 
  16   7   4      893.62      884.33     62.45 o 
  17   7   4      136.69      128.39     54.17 o 
  18   7   4      625.34      710.56     68.15 o 
  19   7   4       77.00       93.31     61.93 o 
  20   7   4       22.59       80.37     68.04 o 
  21   7   4       20.80        3.40     71.57 o 
 -21   8   4      337.22      332.12     93.47 o 
 -20   8   4        7.82      -79.50     65.07 o 
 -19   8   4       12.47       34.30     60.53 o 
 -18   8   4      148.04      175.15     58.08 o 
 -17   8   4       65.07       23.27     51.68 o 
 -16   8   4      429.54      348.18     57.64 o 
 -15   8   4      174.12      114.73     39.23 o 
 -14   8   4      762.99      797.16     51.29 o 
 -13   8   4      157.49      179.85     28.24 o 
 -12   8   4      250.01      161.32     25.08 o 
 -11   8   4      456.11      467.82     20.94 o 
 -10   8   4      345.90      347.40     18.87 o 
  -9   8   4       99.72       79.43     13.79 o 
  -8   8   4    10576.76    10741.42     99.65 o 
  -7   8   4      602.44      625.03     15.15 o 
  -6   8   4     4364.73     4763.36     49.43 o 
  -5   8   4      768.43      741.06     17.73 o 
  -4   8   4    11657.68    12230.72    116.01 o 
  -3   8   4      205.82      178.53     12.07 o 
  -2   8   4       97.64      109.62      8.89 o 
  -1   8   4     2747.09     3043.89     37.44 o 
   0   8   4     1290.50     1217.54     24.86 o 
   1   8   4      134.08      121.42      9.35 o 
   2   8   4    39840.93    43286.15    473.25 o 
   3   8   4      145.77      181.55     13.34 o 
   4   8   4      128.13      108.27     11.64 o 
   5   8   4     1109.21     1100.90     21.73 o 
   6   8   4     2314.65     2526.59     37.12 o 
   7   8   4        0.07      -13.19     13.68 o 
   8   8   4        6.69       15.46     11.71 o 
   9   8   4        9.81        8.84     13.36 o 
  10   8   4       19.28       11.44     16.66 o 
  11   8   4      131.89      107.94     22.08 o 
  12   8   4      299.17      256.97     30.84 o 
  13   8   4      614.88      679.48     37.67 o 
  14   8   4      306.39      326.70     75.24 o 
  15   8   4      132.34      137.03     47.13 o 
  16   8   4       66.99      -17.62     49.71 o 
  17   8   4      158.28      121.04     74.89 o 
  18   8   4        8.36      -98.99     57.74 o 
  19   8   4      902.63      988.35     78.79 o 
  20   8   4       38.42     -118.26     66.33 o 
  21   8   4       98.76      221.59     88.90 o 
 -21   9   4       12.60       24.59     70.73 o 
 -20   9   4       90.08      143.59     67.45 o 
 -19   9   4       92.94      -21.24     60.65 o 
 -18   9   4       29.36       17.50     55.44 o 
 -17   9   4        6.11      -28.92     43.57 o 
 -16   9   4      498.59      415.42     45.71 o 
 -15   9   4      700.81      666.66     46.67 o 
 -14   9   4      238.50      213.20     50.77 o 
 -13   9   4     2343.70     2076.94     70.30 o 
 -12   9   4        4.25      -16.08     22.58 o 
 -11   9   4        3.39      -24.49     17.05 o 
 -10   9   4      558.57      580.32     22.50 o 
  -9   9   4     1007.51     1001.79     25.01 o 
  -8   9   4       65.12       57.66     12.42 o 
  -7   9   4     6944.65     7424.51     71.70 o 
  -6   9   4      236.85      216.57     12.94 o 
  -5   9   4        0.48       -7.87     10.54 o 
  -4   9   4     1728.44     1851.87     26.46 o 
  -3   9   4     4450.99     4689.86     49.62 o 
  -2   9   4        4.38        6.05      8.51 o 
  -1   9   4    14352.45    14700.00    141.02 o 
   0   9   4      749.51      918.64     22.40 o 
   1   9   4     1089.52     1459.73     25.48 o 
   2   9   4     1529.56     1716.87     28.31 o 
   3   9   4    16301.65    17860.54    157.14 o 
   4   9   4       51.70       49.58     10.61 o 
   5   9   4     4210.09     4395.49     45.18 o 
   6   9   4     1947.23     1916.06     27.90 o 
   7   9   4     1000.83      934.41     20.58 o 
   8   9   4      273.96      335.75     17.79 o 
   9   9   4      392.94      362.96     19.73 o 
  10   9   4      540.62      582.35     28.07 o 
  11   9   4      246.54      223.18     25.27 o 
  12   9   4      768.04      747.84     38.45 o 
  13   9   4       23.20       37.46     31.80 o 
  14   9   4        6.02       19.28     42.54 o 
  15   9   4      128.27      170.25     48.39 o 
  16   9   4      407.96      391.12     55.51 o 
  17   9   4      276.10      213.92     76.66 o 
  18   9   4      181.66      172.34     60.19 o 
  19   9   4       44.05       35.37     70.06 o 
  20   9   4        1.75       16.30    108.05 o 
  21   9   4      126.37      119.94     73.24 o 
 -21  10   4       90.37      154.68     69.86 o 
 -20  10   4      576.51      650.75     75.73 o 
 -19  10   4      726.13      655.36     85.87 o 
 -18  10   4       27.85       21.41     58.29 o 
 -17  10   4      615.48      650.41     52.67 o 
 -16  10   4      724.15      757.83     50.89 o 
 -15  10   4      261.27      239.75     42.38 o 
 -14  10   4      597.73      603.16     43.76 o 
 -13  10   4     2936.38     2926.87     65.76 o 
 -12  10   4       64.68       40.54     27.73 o 
 -11  10   4     2976.99     2876.93     49.17 o 
 -10  10   4     2971.41     3208.79     48.83 o 
  -9  10   4       67.63       76.93     17.06 o 
  -8  10   4     8741.00     8889.94     85.16 o 
  -7  10   4      558.72      619.97     19.15 o 
  -6  10   4    10472.44    10524.97    108.31 o 
  -5  10   4      517.97      593.98     20.15 o 
  -4  10   4    23782.50    22873.82    207.55 o 
  -3  10   4     7303.38     7437.45     74.08 o 
  -2  10   4       91.86       48.45     12.73 o 
  -1  10   4      698.74      600.03     18.55 o 
   0  10   4    14828.37    13857.49    141.70 o 
   1  10   4     3814.53     4089.05     48.65 o 
   2  10   4      300.44      276.12     14.00 o 
   3  10   4      206.03      312.54     14.31 o 
   4  10   4      173.69      257.48     13.96 o 
   5  10   4     4130.98     4295.37     49.31 o 
   6  10   4    11976.86    11948.95    115.65 o 
   7  10   4     1097.92     1005.28     26.94 o 
   8  10   4     3683.21     3782.87     51.69 o 
   9  10   4      355.84      350.79     19.37 o 
  10  10   4      109.20       88.82     25.93 o 
  11  10   4        2.50      -14.81     26.87 o 
  12  10   4     2168.35     2167.70     61.77 o 
  13  10   4      831.56      871.17     60.10 o 
  14  10   4       10.95      -15.03     34.87 o 
  15  10   4     1574.33     1594.59    164.07 o 
  16  10   4     1596.81     1458.97     72.25 o 
  17  10   4        4.14     -120.80     60.40 o 
  18  10   4      156.48       56.73     59.65 o 
  19  10   4      889.16      944.57     78.29 o 
  20  10   4        3.94       17.36     67.66 o 
 -21  11   4       39.65       15.32     69.72 o 
 -20  11   4      290.97      180.53     69.87 o 
 -19  11   4      104.57       85.27     64.04 o 
 -18  11   4      135.38      248.91     61.59 o 
 -17  11   4      100.62      158.74     47.52 o 
 -16  11   4      215.16      241.10     45.62 o 
 -15  11   4      150.86      132.66     45.01 o 
 -14  11   4     1488.60     1560.70     60.32 o 
 -13  11   4     3932.07     3711.43    110.49 o 
 -12  11   4        5.15      -44.09     26.78 o 
 -11  11   4      840.26      900.84     31.61 o 
 -10  11   4      331.78      337.79     24.12 o 
  -9  11   4      141.25       84.98     27.72 o 
  -8  11   4      134.83      155.57     19.18 o 
  -7  11   4     2215.36     2315.36     35.94 o 
  -6  11   4     3258.36     3063.70     43.88 o 
  -5  11   4     1765.51     1786.19     31.48 o 
  -4  11   4       27.53       47.24     13.25 o 
  -3  11   4     2251.30     2295.82     34.36 o 
  -2  11   4     1149.02     1281.29     23.66 o 
  -1  11   4     7735.90     7812.03     81.16 o 
   0  11   4      146.53      201.56     12.32 o 
   1  11   4     1285.17     1401.86     22.48 o 
   2  11   4        5.79       -3.97     12.71 o 
   3  11   4    10502.85    10797.56    110.81 o 
   4  11   4      343.65      366.21     16.07 o 
   5  11   4     4111.92     4191.33     51.65 o 
   6  11   4      531.47      528.74     19.62 o 
   7  11   4       93.02       76.82     17.21 o 
   8  11   4      262.79      227.11     24.12 o 
   9  11   4    16397.35    16223.92    345.36 o 
  10  11   4        5.34      -33.14     27.77 o 
  11  11   4      182.86      140.85     41.11 o 
  12  11   4       17.20       23.76     40.94 o 
  13  11   4      899.53      889.22     45.43 o 
  14  11   4        3.24       22.55     36.69 o 
  15  11   4      184.81      191.58     49.66 o 
  16  11   4      919.15      951.70     65.64 o 
  17  11   4       26.83       18.27     56.01 o 
  18  11   4      139.27       69.76     59.75 o 
  19  11   4      156.55      140.97     64.79 o 
  20  11   4      202.05      199.52     71.19 o 
 -20  12   4        5.46       84.76     99.17 o 
 -19  12   4      693.93      761.99     72.40 o 
 -18  12   4       84.97       39.35     48.23 o 
 -17  12   4       44.45       93.49     47.42 o 
 -16  12   4      438.37      421.23     48.18 o 
 -15  12   4       28.05       29.13     40.06 o 
 -14  12   4      408.40      419.30     42.37 o 
 -13  12   4       29.03       71.25     30.91 o 
 -12  12   4     1385.01     1236.80     88.38 o 
 -11  12   4        7.38      -44.13     24.40 o 
 -10  12   4      378.74      422.33     27.77 o 
  -9  12   4      616.75      586.89     25.94 o 
  -8  12   4      200.51      180.60     22.01 o 
  -7  12   4       30.88       22.86     17.86 o 
  -6  12   4     1388.19     1463.12     32.43 o 
  -5  12   4     1570.25     1503.92     31.40 o 
  -4  12   4     1217.36     1148.44     27.29 o 
  -3  12   4      625.21      618.59     19.42 o 
  -2  12   4      112.34       91.64     13.45 o 
  -1  12   4      214.91      213.10     14.97 o 
   0  12   4     1224.01     1317.29     25.81 o 
   1  12   4      622.28      728.43     17.93 o 
   2  12   4      152.00      192.76     14.80 o 
   3  12   4      184.22      223.12     16.43 o 
   4  12   4     4764.98     4753.93     68.02 o 
   5  12   4      921.97      984.60     25.17 o 
   6  12   4     2079.46     2200.29     46.74 o 
   7  12   4     2947.72     3119.38     47.46 o 
   8  12   4       48.93       34.46     19.70 o 
   9  12   4     6528.99     6792.95    139.35 o 
  10  12   4      439.47      465.17     40.04 o 
  11  12   4      220.55      169.40     29.82 o 
  12  12   4      778.07      904.12     43.54 o 
  13  12   4        1.63      -36.47     34.90 o 
  14  12   4      287.10      278.53     41.69 o 
  15  12   4       39.58       83.13     41.42 o 
  16  12   4      636.51      595.07     61.28 o 
  17  12   4      104.47      110.58     57.28 o 
  18  12   4       65.44      118.48     61.49 o 
  19  12   4      200.10      201.14     66.85 o 
  20  12   4       34.22       67.78     67.33 o 
 -20  13   4       56.90      246.31     96.39 o 
 -19  13   4     2716.21     2472.49    146.03 o 
 -18  13   4        8.92       63.46     60.46 o 
 -17  13   4       93.04       75.34     59.41 o 
 -16  13   4     1065.75      938.96     68.05 o 
 -15  13   4      293.32      226.38     63.69 o 
 -14  13   4     1069.54     1012.97    107.09 o 
 -13  13   4     1442.92     1622.63     61.12 o 
 -12  13   4      116.54       59.54     36.17 o 
 -11  13   4     1392.47     1420.82     42.52 o 
 -10  13   4     1516.91     1466.14     42.09 o 
  -9  13   4      843.86      831.71     32.44 o 
  -8  13   4     1690.29     1722.87     47.47 o 
  -7  13   4     4865.64     4794.64     81.88 o 
  -6  13   4     1108.83     1138.07     31.99 o 
  -5  13   4     3578.37     3472.99     54.24 o 
  -4  13   4     6018.13     5850.25     74.27 o 
  -3  13   4     6280.74     6114.48     76.11 o 
  -2  13   4     2624.34     2669.31     41.68 o 
  -1  13   4     8375.26     8184.16     91.15 o 
   0  13   4       28.68       22.90     12.59 o 
   1  13   4      168.88      166.62     17.17 o 
   2  13   4     2192.30     2212.96     31.01 o 
   3  13   4     3737.42     3631.59     54.92 o 
   4  13   4     7602.30     7657.23     96.07 o 
   5  13   4     4399.82     4565.44     70.23 o 
   6  13   4      996.47     1034.55     36.14 o 
   7  13   4     1706.35     1711.72     46.87 o 
   8  13   4     1272.96     1277.50     36.38 o 
   9  13   4    16622.70    16904.35    356.74 o 
  10  13   4      257.23      263.88     26.48 o 
  11  13   4       23.27       -2.17     28.58 o 
  12  13   4     3002.57     2932.95     74.36 o 
  13  13   4      621.59      640.51     43.97 o 
  14  13   4        2.76      -39.23     38.50 o 
  15  13   4     1699.08     1732.34     65.35 o 
  16  13   4      322.80      323.31     56.75 o 
  17  13   4       33.11       29.30     56.19 o 
  18  13   4      270.17      276.53     63.80 o 
  19  13   4      208.58      272.03     66.36 o 
 -20  14   4      151.77       71.64     98.84 o 
 -19  14   4        8.00        0.46     85.90 o 
 -18  14   4      950.57     1054.47    142.38 o 
 -17  14   4      495.59      574.84     96.96 o 
 -16  14   4      255.07      261.99     58.21 o 
 -15  14   4      164.25      176.98     55.53 o 
 -14  14   4      447.74      476.51     56.29 o 
 -13  14   4     1260.28     1403.38     59.50 o 
 -12  14   4       13.36       -6.35     36.67 o 
 -11  14   4      815.39      847.80     36.36 o 
 -10  14   4     2089.33     2206.73     52.80 o 
  -9  14   4      214.51      203.47     29.66 o 
  -8  14   4     3720.18     3612.60     71.36 o 
  -7  14   4       78.05      114.54     25.51 o 
  -6  14   4     7844.17     7805.54    100.60 o 
  -5  14   4     4330.31     4149.00     62.62 o 
  -4  14   4     6656.77     6595.22     88.04 o 
  -3  14   4     2252.97     2229.81     48.69 o 
  -2  14   4      227.58      235.44     18.91 o 
  -1  14   4      300.68      276.36     18.03 o 
   0  14   4     7249.25     7183.81     87.77 o 
   1  14   4     2880.33     2888.60     60.20 o 
   2  14   4     8828.36     8863.52    103.10 o 
   3  14   4     4158.93     4007.67     63.55 o 
   4  14   4     4591.34     4682.03     72.01 o 
   5  14   4      734.62      683.44     29.79 o 
   6  14   4     3531.70     3579.74     66.99 o 
   7  14   4     1993.56     1926.63     50.73 o 
   8  14   4      965.35      999.37     41.74 o 
   9  14   4      220.30      336.92     43.67 o 
  10  14   4      615.46      678.51     46.00 o 
  11  14   4       63.39        3.40     28.16 o 
  12  14   4      727.35      728.68     50.96 o 
  13  14   4      399.83      351.79     66.72 o 
  14  14   4       69.86       55.67     40.56 o 
  15  14   4      494.33      477.23     47.79 o 
  16  14   4      415.71      396.73     48.96 o 
  17  14   4       43.93        4.57     55.96 o 
  18  14   4       69.95       61.65    145.05 o 
  19  14   4      362.57      480.41     68.84 o 
 -19  15   4        1.48       66.40     71.39 o 
 -18  15   4       20.54      -41.85     64.60 o 
 -17  15   4      113.54      125.89     61.40 o 
 -16  15   4       35.60        2.84     54.86 o 
 -15  15   4      544.11      534.57     59.79 o 
 -14  15   4      421.59      411.23     96.28 o 
 -13  15   4       84.19       63.31     40.42 o 
 -12  15   4      191.96      190.72     40.01 o 
 -11  15   4      887.07      932.00     38.42 o 
 -10  15   4      199.05      206.15     29.82 o 
  -9  15   4      338.94      314.27     48.29 o 
  -8  15   4        1.69       -8.14     26.82 o 
  -7  15   4       16.84       -1.98     25.46 o 
  -6  15   4      161.23      109.40     24.66 o 
  -5  15   4     1690.02     1750.21     59.27 o 
  -4  15   4      347.19      332.81     23.20 o 
  -3  15   4      173.16      162.27     20.07 o 
  -2  15   4      472.53      400.44     22.70 o 
  -1  15   4      132.51      130.82     19.10 o 
   0  15   4      176.78      207.36     19.65 o 
   1  15   4      766.34      698.27     27.96 o 
   2  15   4        6.19        4.43     15.90 o 
   3  15   4     6722.11     6393.84     90.94 o 
   4  15   4      646.76      657.22     32.34 o 
   5  15   4     2009.12     1921.78     60.26 o 
   6  15   4      649.81      680.67     37.20 o 
   7  15   4     1339.65     1437.08     49.14 o 
   8  15   4     1418.26     1397.63     49.57 o 
   9  15   4     1435.09     1670.46     80.85 o 
  10  15   4      354.14      338.78     85.30 o 
  11  15   4     1015.90      994.73     52.37 o 
  12  15   4      188.12      188.23     35.32 o 
  13  15   4       65.73       37.63     43.04 o 
  14  15   4      156.30      207.31     41.90 o 
  15  15   4       31.29       73.37     69.92 o 
  16  15   4       76.97       52.45     54.32 o 
  17  15   4      189.30      182.33     57.93 o 
  18  15   4        4.58       52.90     58.76 o 
 -19  16   4      381.95      469.86     74.70 o 
 -18  16   4      196.32      251.95     96.68 o 
 -17  16   4      666.77      698.19     81.33 o 
 -16  16   4      964.28     1007.43    175.26 o 
 -15  16   4       31.45       61.51     55.40 o 
 -14  16   4       17.14      -21.77     55.80 o 
 -13  16   4      745.97      796.22     51.81 o 
 -12  16   4      397.25      464.35     44.96 o 
 -11  16   4      118.12      107.42     34.72 o 
 -10  16   4     1518.01     1551.55     46.95 o 
  -9  16   4      418.01      407.74     34.99 o 
  -8  16   4      315.96      309.98     31.36 o 
  -7  16   4      773.57      768.54     41.35 o 
  -6  16   4      519.92      493.13     35.89 o 
  -5  16   4      141.15      183.21     29.87 o 
  -4  16   4     4086.89     3882.35     72.06 o 
  -3  16   4      209.61      185.87     25.07 o 
  -2  16   4      783.34      680.79     27.86 o 
  -1  16   4      535.34      491.33     26.03 o 
   0  16   4     4125.48     4083.81     68.36 o 
   1  16   4      296.51      295.21     23.06 o 
   2  16   4     5329.65     4628.67     73.40 o 
   3  16   4     1010.56      980.71     27.84 o 
   4  16   4      285.40      326.09     29.72 o 
   5  16   4       95.00       96.06     30.98 o 
   6  16   4     3063.31     2988.99     69.63 o 
   7  16   4      173.08      173.71     33.81 o 
   8  16   4     2118.17     2173.13     62.88 o 
   9  16   4     1067.03     1105.58    115.38 o 
  10  16   4     1386.71     1506.18     80.18 o 
  11  16   4        6.48        2.88     33.41 o 
  12  16   4     1232.47     1270.66     69.74 o 
  13  16   4      299.13      263.01    100.78 o 
  14  16   4      342.31      289.91     83.95 o 
  15  16   4      455.82      388.89     54.76 o 
  16  16   4       38.95      124.17     54.12 o 
  17  16   4       27.61       -8.93     70.79 o 
  18  16   4      215.53      265.44     77.80 o 
 -18  17   4        5.86     -113.15     63.94 o 
 -17  17   4      556.99      571.36     71.36 o 
 -16  17   4      273.06      303.45     60.49 o 
 -15  17   4       16.54      -43.46     53.53 o 
 -14  17   4      133.18       56.68     52.12 o 
 -13  17   4      206.22      246.80     46.38 o 
 -12  17   4       17.79      -11.68     40.51 o 
 -11  17   4     1217.20     1242.02     44.85 o 
 -10  17   4     1441.61     1413.24     72.00 o 
  -9  17   4      767.08      734.31     67.84 o 
  -8  17   4      449.70      433.80     35.42 o 
  -7  17   4     4549.98     4549.81     99.05 o 
  -6  17   4      830.90      826.37     38.09 o 
  -5  17   4      786.26      842.74     36.97 o 
  -4  17   4       10.13      -16.32     24.49 o 
  -3  17   4     2492.17     2469.43     67.68 o 
  -2  17   4      234.45      171.76     25.92 o 
  -1  17   4     5421.01     5164.78     88.24 o 
   0  17   4      212.15      195.38     25.36 o 
   1  17   4      801.92      734.22     31.97 o 
   2  17   4        0.58       12.21     24.14 o 
   3  17   4     4656.01     4805.13     89.88 o 
   4  17   4      394.16      375.75     23.01 o 
   5  17   4      668.36      698.91     40.69 o 
   6  17   4      364.62      357.55     43.34 o 
   7  17   4      796.05      853.47     45.76 o 
   8  17   4      364.07      330.88     38.44 o 
   9  17   4      855.62      909.15     54.83 o 
  10  17   4       22.01       90.35     89.63 o 
  11  17   4       96.77       90.57    100.03 o 
  12  17   4      817.66      808.79     48.98 o 
  13  17   4      307.92      427.08     48.55 o 
  14  17   4      186.99      216.74     57.54 o 
  15  17   4      740.55      689.27     59.17 o 
  16  17   4      380.83      325.05     57.08 o 
  17  17   4       29.02       72.04     65.92 o 
 -17  18   4      101.06       73.78     62.13 o 
 -16  18   4       16.58        7.84     57.37 o 
 -15  18   4      261.20      187.43     59.05 o 
 -14  18   4      765.10      741.47    110.32 o 
 -13  18   4      860.24      865.54     64.88 o 
 -12  18   4      118.99       72.92     42.29 o 
 -11  18   4       20.26        1.68     32.84 o 
 -10  18   4     1454.10     1593.81     56.46 o 
  -9  18   4       11.59       22.95     33.39 o 
  -8  18   4      572.35      683.24     40.07 o 
  -7  18   4      236.28      248.77     38.19 o 
  -6  18   4        0.74      -27.46     28.24 o 
  -5  18   4      264.88      261.08     35.64 o 
  -4  18   4      124.20      126.62     28.95 o 
  -3  18   4      434.82      488.90     32.80 o 
  -2  18   4     1252.60     1108.38     41.59 o 
  -1  18   4      136.43      164.00     26.40 o 
   0  18   4     2627.35     2489.34     57.74 o 
   1  18   4       83.98       84.91     26.32 o 
   2  18   4     1693.49     1486.36     44.10 o 
   3  18   4       50.90       13.42     23.43 o 
   4  18   4      330.96      336.48     26.30 o 
   5  18   4       10.89      -37.43     30.57 o 
   6  18   4     1457.69     1517.12     53.61 o 
   7  18   4       18.56       17.04     35.33 o 
   8  18   4        0.20      -16.94     36.18 o 
   9  18   4      152.83      167.50     47.77 o 
  10  18   4      789.27      574.02    100.46 o 
  11  18   4      127.64      111.95     35.43 o 
  12  18   4      306.98      287.08     42.57 o 
  13  18   4      101.76       56.93     42.87 o 
  14  18   4      239.31      208.86     48.45 o 
  15  18   4       89.79      113.62     82.26 o 
  16  18   4       33.02      -87.79    121.23 o 
  17  18   4        2.20      -22.69     73.60 o 
 -17  19   4        0.00       83.85     64.19 o 
 -16  19   4       82.87       31.38     60.86 o 
 -15  19   4      751.70      787.22     79.83 o 
 -14  19   4        0.73        8.83     53.81 o 
 -13  19   4     1273.30     1146.24     69.09 o 
 -12  19   4       52.89       57.88     44.00 o 
 -11  19   4      171.09      205.76     36.74 o 
 -10  19   4       60.54       41.69     37.33 o 
  -9  19   4      619.29      643.74     42.67 o 
  -8  19   4       24.89       38.55     38.18 o 
  -7  19   4      511.97      569.48     44.36 o 
  -6  19   4      189.17      226.38     32.97 o 
  -5  19   4       76.18       62.47     31.04 o 
  -4  19   4      474.22      566.06     42.59 o 
  -3  19   4     1538.70     1609.45     50.06 o 
  -2  19   4      191.05      194.99     30.85 o 
  -1  19   4      255.18      259.73     30.79 o 
   0  19   4      330.11      355.91     39.63 o 
   1  19   4      310.80      357.70     40.59 o 
   2  19   4      406.90      465.61     44.60 o 
   3  19   4      788.56      770.77     35.13 o 
   4  19   4      312.36      240.22     26.78 o 
   5  19   4     1314.42     1316.87     40.86 o 
   6  19   4       88.52       92.02     32.73 o 
   7  19   4      207.94      227.80     40.68 o 
   8  19   4        1.73      -25.16     46.11 o 
   9  19   4       10.30      -35.11     47.61 o 
  10  19   4        0.63       35.82     40.63 o 
  11  19   4      258.62      249.04     37.69 o 
  12  19   4        3.43        4.93     38.27 o 
  13  19   4       14.70      -18.24     41.97 o 
  14  19   4       79.30       67.99     46.29 o 
  15  19   4      254.25      176.05     51.46 o 
  16  19   4       16.48        0.09     54.82 o 
 -16  20   4      363.78      366.52     65.26 o 
 -15  20   4      102.41      148.21     79.73 o 
 -14  20   4      238.64      270.62     84.82 o 
 -13  20   4      386.92      359.13     60.40 o 
 -12  20   4      298.31      328.75     49.40 o 
 -11  20   4      203.01      227.33     38.81 o 
 -10  20   4      517.83      558.35     57.92 o 
  -9  20   4      107.00       97.42     37.82 o 
  -8  20   4      109.63       99.43     40.68 o 
  -7  20   4      376.98      443.70     74.81 o 
  -6  20   4      443.91      425.31     45.67 o 
  -5  20   4      386.12      445.43     50.62 o 
  -4  20   4      637.67      622.72     54.12 o 
  -3  20   4        5.70       -7.38     30.30 o 
  -2  20   4        8.03        4.61     30.64 o 
  -1  20   4      312.91      290.75     33.57 o 
   0  20   4     1471.48     1613.93     51.81 o 
   1  20   4       79.36      134.44     31.35 o 
   2  20   4      930.09      922.85     40.11 o 
   3  20   4       54.20       43.27     27.87 o 
   4  20   4        2.57      -20.80     27.32 o 
   5  20   4        1.92       -7.34     25.77 o 
   6  20   4     2325.22     2353.76     58.82 o 
   7  20   4      230.89      276.09     29.27 o 
   8  20   4      455.87      405.91     46.17 o 
   9  20   4      122.28      176.02     28.71 o 
  10  20   4      356.89      319.77     80.01 o 
  11  20   4        0.88       18.96     61.71 o 
  12  20   4      768.60      820.74     50.03 o 
  13  20   4       94.89      154.29    126.66 o 
  14  20   4      199.01      172.33     48.30 o 
  15  20   4      352.43      224.46     53.10 o 
 -15  21   4      184.85      178.19     62.24 o 
 -14  21   4      660.28      607.03     64.99 o 
 -13  21   4      357.77      364.38     72.62 o 
 -12  21   4      109.69       24.63     46.97 o 
 -11  21   4     1621.44     1737.85     77.55 o 
 -10  21   4      302.28      324.29     42.68 o 
  -9  21   4      225.53      224.76     41.22 o 
  -8  21   4      243.55      284.88     52.69 o 
  -7  21   4     1373.79     1436.88     64.27 o 
  -6  21   4        7.22      -45.21     34.75 o 
  -5  21   4     2131.82     2181.62     61.65 o 
  -4  21   4      928.16      950.94     44.38 o 
  -3  21   4     2210.55     2194.08     61.60 o 
  -2  21   4      181.50      150.33     34.57 o 
  -1  21   4     2197.38     2006.01    116.23 o 
   0  21   4        1.20       20.15     32.66 o 
   1  21   4        0.19       17.43     30.87 o 
   2  21   4      438.08      459.20     36.10 o 
   3  21   4     2207.64     2169.06     59.97 o 
   4  21   4      163.03      153.31     31.51 o 
   5  21   4      697.24      619.14     42.31 o 
   6  21   4       36.30       33.31     29.28 o 
   7  21   4       15.30      -40.30     32.90 o 
   8  21   4      582.85      598.21     32.80 o 
   9  21   4     1516.33     1648.55    139.51 o 
  10  21   4      141.15      147.73     99.06 o 
  11  21   4      150.73      163.43     64.00 o 
  12  21   4      388.40      393.52     59.08 o 
  13  21   4      316.35      378.71     48.21 o 
  14  21   4       10.65       26.59    155.93 o 
  15  21   4       96.87       39.73     50.72 o 
 -14  22   4        4.29       11.71     56.50 o 
 -13  22   4       52.22       28.70     56.40 o 
 -12  22   4      838.12      817.95     59.52 o 
 -11  22   4       14.28      -35.89     39.24 o 
 -10  22   4        8.14      -12.77     41.02 o 
  -9  22   4       33.72        0.98     44.71 o 
  -8  22   4      419.43      494.76     50.71 o 
  -7  22   4       36.47        6.22     43.22 o 
  -6  22   4      470.49      384.98     40.53 o 
  -5  22   4      388.89      472.73     42.12 o 
  -4  22   4        0.71      -25.63     34.76 o 
  -3  22   4       79.86       22.97     34.41 o 
  -2  22   4       31.06      -16.85     33.93 o 
  -1  22   4      159.35      199.16     35.97 o 
   0  22   4       52.28       49.33     34.12 o 
   1  22   4      519.54      585.90     59.09 o 
   2  22   4      146.66      131.79     40.45 o 
   3  22   4        3.62      -11.34     34.82 o 
   4  22   4      551.53      577.25     39.54 o 
   5  22   4        2.63       94.83     36.13 o 
   6  22   4       80.77       64.46     29.62 o 
   7  22   4      316.81      356.57     44.83 o 
   8  22   4      875.72      900.03     40.81 o 
   9  22   4        1.95       41.79     31.17 o 
  10  22   4      271.66      322.06     52.56 o 
  11  22   4        4.73      -15.70     37.70 o 
  12  22   4        0.84      -26.48     53.27 o 
  13  22   4       85.88      102.32     45.80 o 
  14  22   4      239.09      167.18     48.40 o 
 -13  23   4       25.30      -51.17     57.59 o 
 -12  23   4      165.76      135.83     53.03 o 
 -11  23   4      234.48      246.34     44.36 o 
 -10  23   4       36.70       43.24     43.38 o 
  -9  23   4      558.20      630.40     55.29 o 
  -8  23   4        9.94       28.32     75.03 o 
  -7  23   4      479.97      459.31     51.36 o 
  -6  23   4      361.63      397.83     43.78 o 
  -5  23   4       47.66       51.98     37.08 o 
  -4  23   4      147.04      202.38     39.82 o 
  -3  23   4      671.84      721.07     45.06 o 
  -2  23   4      200.64      268.59     38.89 o 
  -1  23   4      836.39      860.48     47.40 o 
   0  23   4       15.50       77.89     38.56 o 
   1  23   4       27.56       27.93     37.15 o 
   2  23   4      147.03      147.28     38.94 o 
   3  23   4       79.24       69.93     36.82 o 
   4  23   4      345.87      474.64     53.97 o 
   5  23   4      731.48      840.87     58.20 o 
   6  23   4       13.70      -18.68     31.59 o 
   7  23   4        1.26      -18.00     30.67 o 
   8  23   4        5.09      -27.68     30.41 o 
   9  23   4      400.19      406.76     82.31 o 
  10  23   4      122.09       43.48     70.55 o 
  11  23   4       47.46       62.01     40.82 o 
  12  23   4       62.36       86.44     42.41 o 
  13  23   4       69.18       52.14     45.57 o 
 -12  24   4      101.92      190.31     60.36 o 
 -11  24   4      109.55       92.23     44.44 o 
 -10  24   4     1386.07     1455.07    155.36 o 
  -9  24   4       26.44      -23.41     47.56 o 
  -8  24   4     1180.33     1117.15     64.37 o 
  -7  24   4      257.85      305.21     52.48 o 
  -6  24   4       14.66       28.79     40.72 o 
  -5  24   4        8.29       -6.34     39.40 o 
  -4  24   4     2019.23     1951.58     65.80 o 
  -3  24   4      405.71      468.51     45.77 o 
  -2  24   4      414.89      478.60     45.07 o 
  -1  24   4      155.74      282.71     42.90 o 
   0  24   4     1659.03     1728.09     61.73 o 
   1  24   4        0.39       15.33     38.54 o 
   2  24   4     2049.77     2170.45     84.25 o 
   3  24   4       11.81       14.71     39.33 o 
   4  24   4      648.86      624.70     45.09 o 
   5  24   4        4.76      -32.55     36.90 o 
   6  24   4      399.42      292.60     37.21 o 
   7  24   4      110.87       85.13     34.56 o 
   8  24   4      373.31      333.95     36.75 o 
   9  24   4      377.31      324.01     70.00 o 
  10  24   4      813.49      896.76     55.00 o 
  11  24   4      114.33       26.58     40.89 o 
  12  24   4      628.82      641.47    126.68 o 
 -11  25   4       11.85       20.66     47.62 o 
 -10  25   4      461.19      506.21     72.12 o 
  -9  25   4       10.23       73.24     51.55 o 
  -8  25   4       37.14       10.81     51.43 o 
  -7  25   4      138.11      209.06    100.69 o 
  -6  25   4      104.80       99.09     66.52 o 
  -5  25   4       43.49       13.82     43.08 o 
  -4  25   4      458.39      507.35     54.28 o 
  -3  25   4      534.11      576.91     83.67 o 
  -2  25   4        7.12       -0.46     41.04 o 
  -1  25   4      659.58      658.04     71.51 o 
   0  25   4      245.84      237.16     46.26 o 
   1  25   4        1.51        4.36     41.14 o 
   2  25   4      121.22      155.20     55.30 o 
   3  25   4       99.28       27.08     42.11 o 
   4  25   4      693.74      742.63     49.62 o 
   5  25   4       15.69       47.14     40.26 o 
   6  25   4        1.01       42.87     36.27 o 
   7  25   4       27.07      120.50     37.33 o 
   8  25   4       10.61       22.11     36.75 o 
   9  25   4       60.62       14.67     62.76 o 
  10  25   4        2.53       29.67     42.28 o 
 -10  26   4       82.45       40.66     73.54 o 
  -9  26   4       27.06       -9.47     52.49 o 
  -8  26   4      171.97      168.98    115.30 o 
  -7  26   4       54.43       32.11     52.47 o 
  -6  26   4      188.79      163.32     59.71 o 
  -5  26   4       80.16       99.42     46.16 o 
  -4  26   4     2023.71     2139.02     73.65 o 
  -3  26   4      180.72      166.52     44.81 o 
  -2  26   4      626.88      666.00     51.50 o 
  -1  26   4      126.78       70.34     44.00 o 
   0  26   4       18.55       12.84     43.43 o 
   1  26   4        3.27        2.33     43.72 o 
   2  26   4        5.83        0.95     42.66 o 
   3  26   4       22.56      -59.33     42.53 o 
   4  26   4       15.00       -8.78     43.20 o 
   5  26   4       37.47       73.27     43.12 o 
   6  26   4      584.47      587.77     69.65 o 
   7  26   4       27.80      -13.78     38.76 o 
   8  26   4      207.96      245.07     41.23 o 
   9  26   4       37.29       62.89     43.72 o 
  -8  27   4      150.19      108.09     55.00 o 
  -7  27   4      160.16      133.52     55.46 o 
  -6  27   4      314.81      273.54     58.72 o 
  -5  27   4       20.47      -10.36     54.78 o 
  -4  27   4      231.68      244.78     49.91 o 
  -3  27   4      151.82      165.43     51.67 o 
  -2  27   4      560.12      593.96     52.80 o 
  -1  27   4      707.10      697.32     54.13 o 
   0  27   4        4.03      -15.72     45.83 o 
   1  27   4       17.22       51.84     46.57 o 
   2  27   4        9.41      -20.69     45.04 o 
   3  27   4      192.99      254.87     49.59 o 
   4  27   4      489.13      487.82     51.63 o 
   5  27   4     1029.07     1060.11     79.51 o 
   6  27   4        6.14      -19.91     44.24 o 
   7  27   4      275.87      292.16     51.72 o 
  -5  28   4      124.83      129.62     59.59 o 
  -4  28   4      133.56       84.72     49.62 o 
  -3  28   4       87.37       44.44     48.81 o 
  -2  28   4      113.32      202.90     50.36 o 
  -1  28   4        0.85      -61.79     51.68 o 
   0  28   4      120.65      134.59     49.21 o 
   1  28   4      219.40      194.15     51.64 o 
   2  28   4       28.63      -83.43     46.79 o 
   3  28   4       73.98       81.55     68.40 o 
   4  28   4      296.14      309.55     69.73 o 
   5  28   4       13.70       -3.60     58.25 o 
 -22   1   5        4.82       13.14     72.39 o 
 -21   1   5      213.01      130.73     82.83 o 
 -20   1   5        5.95       12.53     53.78 o 
 -19   1   5      400.56      468.78     56.66 o 
 -18   1   5       38.55       59.03     40.71 o 
 -17   1   5     1130.19     1141.96     50.33 o 
 -16   1   5      308.51      302.94     51.87 o 
 -15   1   5       64.80       47.40     37.58 o 
 -14   1   5     2457.73     2339.93     57.31 o 
 -13   1   5     3382.99     3309.33     67.58 o 
 -12   1   5     6172.10     5996.37     86.57 o 
 -11   1   5     2631.92     2568.30     34.63 o 
 -10   1   5    11744.36    11643.25    122.92 o 
  -9   1   5      636.86      700.56     17.39 o 
  -8   1   5      718.96      849.91     16.48 o 
  -7   1   5      193.16      200.76     10.20 o 
  -6   1   5     1216.59     1034.17     20.51 o 
  -5   1   5     1739.21     1749.32     31.68 o 
  -4   1   5    11219.06    11048.65    191.88 o 
  -3   1   5      234.38      258.79     10.16 o 
  -2   1   5     6881.66     6896.24     78.63 o 
  -1   1   5     1148.21     1079.45     14.50 o 
   0   1   5    17043.35    17060.51    177.44 o 
   1   1   5      805.68      794.67     11.49 o 
   2   1   5    12685.61    12535.22    112.57 o 
   3   1   5      620.59      672.30     12.65 o 
   4   1   5     2155.08     2501.85     31.19 o 
   5   1   5        4.58      -10.41      8.14 o 
   6   1   5    15070.67    14752.78    138.30 o 
   7   1   5      685.33      700.57     26.84 o 
   8   1   5     4923.95     4952.22     56.75 o 
   9   1   5     2587.13     2527.44     34.83 o 
  10   1   5     2303.24     2307.98     35.54 o 
  11   1   5      380.58      397.98     21.15 o 
  12   1   5     4873.05     4698.79     77.56 o 
  13   1   5      427.48      445.54     48.75 o 
  14   1   5      239.15      246.66     36.16 o 
  15   1   5      112.35      177.11     39.49 o 
  16   1   5      946.39      923.47     50.85 o 
  17   1   5        9.06        2.37     44.07 o 
  18   1   5      813.64      782.39     56.95 o 
  19   1   5       17.95      -31.42     66.38 o 
  20   1   5      347.69      370.74     59.61 o 
  21   1   5     1213.98     1140.92     90.84 o 
  22   1   5        4.83       30.45     63.56 o 
 -22   2   5       32.70      -28.36     60.82 o 
 -21   2   5       20.91      -34.72     56.82 o 
 -20   2   5      453.54      463.94     59.04 o 
 -19   2   5      577.73      531.04     67.17 o 
 -18   2   5      121.90      136.69     55.54 o 
 -17   2   5     1039.28     1241.75    107.71 o 
 -16   2   5     1369.31     1532.38     52.68 o 
 -15   2   5      150.26      184.71     36.14 o 
 -14   2   5     3993.92     4048.91     77.83 o 
 -13   2   5       98.09      119.48     22.44 o 
 -12   2   5      117.75      135.86     21.68 o 
 -11   2   5     9785.78     9619.56    104.95 o 
 -10   2   5     5760.09     5685.90     56.23 o 
  -9   2   5     2365.16     2531.31     31.48 o 
  -8   2   5     1176.03     1147.68     19.05 o 
  -7   2   5     5734.40     5476.56     56.54 o 
  -6   2   5     1088.91     1087.72     23.04 o 
  -5   2   5    34746.37    35775.72    426.52 o 
  -4   2   5     2931.13     2906.99     41.23 o 
  -3   2   5    23935.62    24175.96    266.05 o 
  -2   2   5       70.24       58.02      6.09 o 
  -1   2   5    36872.21    35805.12    367.15 o 
   0   2   5      308.39      306.96      9.10 o 
   1   2   5      311.93      284.01      9.79 o 
   2   2   5      182.16      177.43      6.21 o 
   3   2   5   122312.03   124036.53   1078.69 o 
   4   2   5      799.16      936.56     15.69 o 
   5   2   5     1012.26      836.58     15.65 o 
   6   2   5     1610.42     1625.92     23.28 o 
   7   2   5     1009.34      991.75     20.30 o 
   8   2   5     1666.48     1723.83     26.38 o 
   9   2   5     9137.30     8750.92     88.12 o 
  10   2   5     1990.62     1967.94     32.86 o 
  11   2   5     1506.96     1567.12     36.37 o 
  12   2   5     4321.59     4282.93     86.96 o 
  13   2   5      469.62      464.15     36.02 o 
  14   2   5       33.12       14.40     33.51 o 
  15   2   5      549.44      569.70     45.26 o 
  16   2   5       24.20       35.79     47.18 o 
  17   2   5       61.20       41.54     43.47 o 
  18   2   5      353.92      426.71     52.24 o 
  19   2   5       99.51       10.73     50.19 o 
  20   2   5      175.02      261.35    110.30 o 
  21   2   5      113.51       37.04     73.56 o 
 -22   3   5       50.83      136.92     61.89 o 
 -21   3   5       54.94      128.60     57.81 o 
 -20   3   5        0.67      -20.29     67.24 o 
 -19   3   5      343.68      370.17     53.90 o 
 -18   3   5      275.57      278.05     69.00 o 
 -17   3   5      416.58      465.73     49.43 o 
 -16   3   5        1.13      -47.59     49.21 o 
 -15   3   5        8.96       40.22     35.33 o 
 -14   3   5      666.02      662.61     36.23 o 
 -13   3   5      229.05      257.47     29.47 o 
 -12   3   5      151.04      175.59     25.69 o 
 -11   3   5     1199.54     1204.12     24.94 o 
 -10   3   5     7180.28     7234.82     83.86 o 
  -9   3   5       30.99       23.91     10.12 o 
  -8   3   5     2256.19     2376.31     31.10 o 
  -7   3   5      361.90      414.36     18.18 o 
  -6   3   5     5397.75     6221.50     65.46 o 
  -5   3   5     1131.69     1098.80     20.50 o 
  -4   3   5     1555.64     1141.92     25.92 o 
  -3   3   5      354.53      353.70      9.95 o 
  -2   3   5        8.07        0.10      4.09 o 
  -1   3   5     1047.30     1007.33     16.82 o 
   0   3   5     5187.28     5138.03     50.37 o 
   1   3   5     2158.11     2181.59     26.02 o 
   2   3   5      908.18      853.17     12.87 o 
   3   3   5     1414.29     1496.27     19.81 o 
   4   3   5     8630.97     9779.47     95.49 o 
   5   3   5     1964.09     2103.67     27.03 o 
   6   3   5     2558.15     2602.58     31.98 o 
   7   3   5      249.28      286.22     12.94 o 
   8   3   5      176.68      186.28     12.57 o 
   9   3   5     1383.95     1372.33     27.81 o 
  10   3   5     2279.51     2190.53     36.59 o 
  11   3   5      247.24      260.58     21.36 o 
  12   3   5     1141.85     1166.07     45.43 o 
  13   3   5      518.82      490.53     42.84 o 
  14   3   5       18.56       64.52     34.59 o 
  15   3   5       59.28        2.40     45.40 o 
  16   3   5       58.18       69.60     64.25 o 
  17   3   5        0.54       18.11     48.60 o 
  18   3   5       34.75      -20.65     46.75 o 
  19   3   5     2018.21     2056.71     79.50 o 
  20   3   5       12.94        0.91     55.76 o 
  21   3   5      108.11      223.86     60.84 o 
 -22   4   5      185.67      145.45     62.44 o 
 -21   4   5        6.42       13.20     58.35 o 
 -20   4   5      563.25      704.53     62.76 o 
 -19   4   5      289.67      366.20     54.02 o 
 -18   4   5       49.69       38.33     45.29 o 
 -17   4   5      251.64      219.78     45.68 o 
 -16   4   5     1266.82     1388.27     58.07 o 
 -15   4   5       37.26       16.32     37.63 o 
 -14   4   5     2258.03     2274.35     50.59 o 
 -13   4   5     2100.43     2148.50     47.36 o 
 -12   4   5      114.60      100.57     22.14 o 
 -11   4   5      302.07      378.41     20.75 o 
 -10   4   5      456.82      433.67     17.10 o 
  -9   4   5     2054.52     2054.18     28.33 o 
  -8   4   5     1996.55     2080.12     26.61 o 
  -7   4   5     6288.81     6084.30     62.10 o 
  -6   4   5     1395.06     1446.56     26.50 o 
  -5   4   5     4175.49     5298.93     74.80 o 
  -4   4   5     3729.23     3711.36     51.78 o 
  -3   4   5     2075.37     1930.98     27.78 o 
  -2   4   5      415.67      440.60     12.37 o 
  -1   4   5     2080.07     2078.95     31.24 o 
   0   4   5     2874.52     2947.17     35.34 o 
   1   4   5      349.74      350.56     11.05 o 
   2   4   5     3834.55     4176.02     49.05 o 
   3   4   5    27667.80    28715.34    300.50 o 
   4   4   5    12704.21    13899.46    132.65 o 
   5   4   5     3387.47     3108.44     34.60 o 
   6   4   5     4012.43     4223.13     46.80 o 
   7   4   5       50.37       30.87      8.73 o 
   8   4   5        2.03      -15.94      9.43 o 
   9   4   5     4111.66     3925.95     47.41 o 
  10   4   5      166.00      191.34     18.04 o 
  11   4   5      616.70      626.78     25.74 o 
  12   4   5      865.18      875.92     39.21 o 
  13   4   5      480.55      459.01     36.63 o 
  14   4   5        0.98       29.67     34.55 o 
  15   4   5      980.51      903.18     51.28 o 
  16   4   5      100.56      125.14     42.68 o 
  17   4   5        9.19      -40.61     43.21 o 
  18   4   5      332.55      238.27     52.35 o 
  19   4   5       99.77      168.15     52.46 o 
  20   4   5       29.79      -25.25     67.87 o 
  21   4   5       88.82      128.90     71.92 o 
 -22   5   5      196.06      249.45     75.36 o 
 -21   5   5      437.10      462.60     74.95 o 
 -20   5   5      433.42      401.05     70.89 o 
 -19   5   5       33.40      -66.06     61.54 o 
 -18   5   5       42.62       87.81     60.30 o 
 -17   5   5     1131.37     1215.40     72.21 o 
 -16   5   5      422.63      371.41     54.73 o 
 -15   5   5       49.23       54.77     34.95 o 
 -14   5   5     2908.43     2771.94     72.35 o 
 -13   5   5     2679.48     2752.08     70.50 o 
 -12   5   5        2.83       16.63     27.66 o 
 -11   5   5     4078.63     4004.22     59.93 o 
 -10   5   5    18103.15    17410.54    168.94 o 
  -9   5   5      269.11      300.74     14.40 o 
  -8   5   5    13972.78    13807.74    110.01 o 
  -7   5   5     1975.69     1864.85     21.49 o 
  -6   5   5      367.03      325.90     10.69 o 
  -5   5   5      830.04      753.40     14.89 o 
  -4   5   5   116875.42   119590.23   1309.61 o 
  -3   5   5     1295.67     1164.44     19.46 o 
  -2   5   5    13904.03    14334.97    175.26 o 
  -1   5   5       28.88       25.81      9.11 o 
   0   5   5    10805.90    10436.19    119.43 o 
   1   5   5     1942.97     2048.96     29.23 o 
   2   5   5    16671.68    15884.66    181.72 o 
   3   5   5     3627.50     3827.92     39.90 o 
   4   5   5       14.58       11.88      6.94 o 
   5   5   5     1693.76     1762.04     23.53 o 
   6   5   5    20482.85    20390.31    191.84 o 
   7   5   5     4052.32     4149.79     49.86 o 
   8   5   5     1906.27     1857.28     27.57 o 
   9   5   5     1726.29     1720.25     28.88 o 
  10   5   5      105.14       94.41     16.14 o 
  11   5   5     1236.71     1258.55     34.51 o 
  12   5   5     1563.48     1429.33     50.04 o 
  13   5   5     2939.66     2874.11     82.43 o 
  14   5   5      137.08      105.83     35.69 o 
  15   5   5      694.32      676.07     46.26 o 
  16   5   5      755.89      701.31     62.86 o 
  17   5   5      172.65      158.78     47.33 o 
  18   5   5      527.19      416.52     79.56 o 
  19   5   5     1629.66     1737.13     88.95 o 
  20   5   5       17.02        9.25     68.10 o 
  21   5   5       79.85       14.52     72.72 o 
 -22   6   5        4.34      108.52     73.51 o 
 -21   6   5       24.04      -23.77     67.30 o 
 -20   6   5      443.04      511.70     72.05 o 
 -19   6   5       46.13      -57.29     93.34 o 
 -18   6   5       63.55       42.66     57.47 o 
 -17   6   5      179.48      149.84    104.04 o 
 -16   6   5      515.19      511.70     55.49 o 
 -15   6   5      382.28      426.53     58.23 o 
 -14   6   5     1165.38     1237.91     54.74 o 
 -13   6   5      322.86      371.33     35.21 o 
 -12   6   5        0.46       10.72     25.25 o 
 -11   6   5     1956.87     1907.28     44.80 o 
 -10   6   5     3893.96     3870.54     48.81 o 
  -9   6   5      126.75       96.52     12.25 o 
  -8   6   5      201.53      186.57     11.56 o 
  -7   6   5      932.81      953.46     16.27 o 
  -6   6   5        7.77        4.13      7.05 o 
  -5   6   5     1021.72     1364.92     18.41 o 
  -4   6   5     2544.17     2669.81     28.91 o 
  -3   6   5     2590.39     2436.85     33.07 o 
  -2   6   5     1060.35     1136.99     22.26 o 
  -1   6   5     8774.00     8353.52    115.91 o 
   0   6   5       60.56       32.75     12.03 o 
   1   6   5      210.11      153.98      8.70 o 
   2   6   5      684.09      625.50     14.32 o 
   3   6   5     6541.18     6059.52     59.70 o 
   4   6   5      890.71     1070.69     18.65 o 
   5   6   5    14304.35    15562.63    141.27 o 
   6   6   5     2526.72     2438.19     32.16 o 
   7   6   5     3066.69     3083.07     40.99 o 
   8   6   5      265.28      325.98     14.59 o 
   9   6   5     6405.23     6709.85     85.29 o 
  10   6   5      105.90       97.86     17.06 o 
  11   6   5     1373.12     1381.83     44.16 o 
  12   6   5     1215.08     1177.61     46.45 o 
  13   6   5     1369.56     1219.45     49.48 o 
  14   6   5       11.65       -5.26     34.14 o 
  15   6   5      210.57      206.83     41.12 o 
  16   6   5      183.70      208.06     43.74 o 
  17   6   5       22.39       39.73    170.45 o 
  18   6   5      275.17      402.20    126.62 o 
  19   6   5       26.07      -82.98     62.59 o 
  20   6   5      145.07      137.97     69.82 o 
  21   6   5       68.61       31.01     71.50 o 
 -22   7   5      157.57      101.32     73.10 o 
 -21   7   5       54.46       98.89     71.92 o 
 -20   7   5      242.07      234.66     67.38 o 
 -19   7   5      199.12      190.23     63.72 o 
 -18   7   5       79.85       67.32     99.39 o 
 -17   7   5       35.64       72.47     52.91 o 
 -16   7   5       23.58      -32.48     39.33 o 
 -15   7   5      417.33      391.11     41.78 o 
 -14   7   5      151.15      138.20     37.17 o 
 -13   7   5      141.11       52.41     28.36 o 
 -12   7   5      152.49       91.05     29.13 o 
 -11   7   5       11.27       12.80     18.04 o 
 -10   7   5      547.05      625.65     25.51 o 
  -9   7   5      986.73      993.11     20.11 o 
  -8   7   5      867.03      866.12     18.43 o 
  -7   7   5      269.73      293.43     15.02 o 
  -6   7   5      811.55      877.07     16.98 o 
  -5   7   5     1314.75     1222.86     19.54 o 
  -4   7   5       67.66       64.70      9.58 o 
  -3   7   5     1217.90     1324.65     26.24 o 
  -2   7   5        1.55       -0.82      6.41 o 
  -1   7   5      303.85      353.51     11.96 o 
   0   7   5     1595.57     1640.15     40.11 o 
   1   7   5     5185.00     5387.68     67.18 o 
   2   7   5      513.17      602.20     17.54 o 
   3   7   5      696.21      864.04     18.13 o 
   4   7   5      812.43     1002.40     19.46 o 
   5   7   5        4.35       -6.91     10.02 o 
   6   7   5      169.23      203.65     13.92 o 
   7   7   5      793.50      830.01     21.58 o 
   8   7   5     1570.18     1517.16     25.49 o 
   9   7   5      643.89      649.62     19.52 o 
  10   7   5        9.07      -17.40     16.90 o 
  11   7   5       87.35       75.50     20.65 o 
  12   7   5      228.60      230.09     24.03 o 
  13   7   5      123.81       91.83     33.37 o 
  14   7   5       71.80       47.13     41.84 o 
  15   7   5      212.79      169.67     63.11 o 
  16   7   5        0.04       71.15     50.88 o 
  17   7   5      163.08      169.15     55.51 o 
  18   7   5       12.39       -4.33     63.45 o 
  19   7   5      452.27      509.01     72.50 o 
  20   7   5      285.87      278.64     71.66 o 
  21   7   5        4.53       38.95    141.60 o 
 -21   8   5      102.39      112.79     70.66 o 
 -20   8   5      446.35      506.00     72.64 o 
 -19   8   5      551.07      525.79     69.77 o 
 -18   8   5      156.89      212.48     58.82 o 
 -17   8   5     1077.48     1015.26    112.62 o 
 -16   8   5     1088.91     1153.71     62.09 o 
 -15   8   5       67.78       93.15     38.00 o 
 -14   8   5     1345.82     1298.92     67.64 o 
 -13   8   5     3298.49     3331.76     70.77 o 
 -12   8   5     1525.94     1410.90     40.76 o 
 -11   8   5     2337.95     2416.61     39.82 o 
 -10   8   5     5810.29     5833.64     69.62 o 
  -9   8   5     3820.07     3590.59     42.26 o 
  -8   8   5      161.91      158.21     13.02 o 
  -7   8   5     8260.33     7968.19     76.87 o 
  -6   8   5      607.80      636.71     15.18 o 
  -5   8   5     2405.95     2368.36     29.41 o 
  -4   8   5      149.99      153.05     13.74 o 
  -3   8   5     4905.41     4729.19     55.64 o 
  -2   8   5     2121.69     2127.80     28.05 o 
  -1   8   5    18573.61    18302.10    164.82 o 
   0   8   5      136.85      147.87      8.78 o 
   1   8   5     1126.29     1161.10     24.85 o 
   2   8   5     5294.16     5734.58     56.44 o 
   3   8   5    10434.76    10339.32    100.19 o 
   4   8   5      737.69      786.00     16.40 o 
   5   8   5    21448.59    22004.86    197.00 o 
   6   8   5      149.90      130.90     12.86 o 
   7   8   5      304.48      259.16     14.70 o 
   8   8   5       54.73       69.48     16.09 o 
   9   8   5     9767.93     9858.88    117.93 o 
  10   8   5      479.39      503.23     21.63 o 
  11   8   5     6851.65     6612.11    120.09 o 
  12   8   5      309.78      328.22     31.55 o 
  13   8   5     1112.48     1034.72     54.33 o 
  14   8   5        2.39       57.24    100.93 o 
  15   8   5     1167.95     1143.92    139.08 o 
  16   8   5      336.48      312.19     56.33 o 
  17   8   5       50.13       95.85     53.82 o 
  18   8   5      199.06      196.73     79.54 o 
  19   8   5      178.49      208.83     67.70 o 
  20   8   5        0.07       34.68     67.39 o 
  21   8   5      193.20      198.78    109.59 o 
 -21   9   5      759.87      772.83     82.01 o 
 -20   9   5       58.44       58.64    135.81 o 
 -19   9   5      513.58      541.32     70.33 o 
 -18   9   5      128.43      161.01     61.72 o 
 -17   9   5      661.03      710.43     51.80 o 
 -16   9   5        6.98      -21.56     40.07 o 
 -15   9   5       31.64      -12.43     38.10 o 
 -14   9   5     1425.65     1380.26     55.70 o 
 -13   9   5     3831.23     3800.54     77.34 o 
 -12   9   5      421.16      313.93     30.29 o 
 -11   9   5      600.78      789.24     25.69 o 
 -10   9   5     7104.67     7021.59     86.12 o 
  -9   9   5      704.86      726.66     21.89 o 
  -8   9   5     2148.22     2037.03     31.29 o 
  -7   9   5     1998.43     2103.64     32.50 o 
  -6   9   5      466.52      432.66     14.57 o 
  -5   9   5      118.22      122.60     12.29 o 
  -4   9   5    14130.97    14364.33    142.64 o 
  -3   9   5       46.39       64.14     10.76 o 
  -2   9   5     4928.31     4899.49     53.49 o 
  -1   9   5     2513.10     2484.97     33.78 o 
   0   9   5    10560.65    10673.37    100.12 o 
   1   9   5      615.73      575.27     14.58 o 
   2   9   5     9712.63     9085.00     93.57 o 
   3   9   5      428.35      516.21     13.78 o 
   4   9   5     1992.85     1945.68     27.52 o 
   5   9   5      414.85      474.21     14.44 o 
   6   9   5     7429.07     7477.41     73.25 o 
   7   9   5       47.86       48.64     10.73 o 
   8   9   5     3053.42     3119.47     53.37 o 
   9   9   5     4306.71     4360.55     83.24 o 
  10   9   5     2797.03     2725.97     57.44 o 
  11   9   5      677.99      646.68     57.81 o 
  12   9   5      617.00      527.26     35.79 o 
  13   9   5      944.76      883.57     42.11 o 
  14   9   5       36.77      -16.22     42.32 o 
  15   9   5      446.27      465.62     80.22 o 
  16   9   5     1281.89     1414.95    218.17 o 
  17   9   5       30.02      -24.59     55.81 o 
  18   9   5      526.81      367.75     66.27 o 
  19   9   5      427.07      413.41     67.35 o 
  20   9   5       51.06       34.82     68.91 o 
 -21  10   5      487.33      505.55     76.72 o 
 -20  10   5       16.32       53.46     66.88 o 
 -19  10   5       33.07       30.90     61.06 o 
 -18  10   5      476.22      437.29     70.62 o 
 -17  10   5       21.64      -19.45     49.79 o 
 -16  10   5      141.54      139.43     43.41 o 
 -15  10   5      315.36      262.86     42.37 o 
 -14  10   5      265.81      265.81     45.85 o 
 -13  10   5      506.24      330.10     41.29 o 
 -12  10   5       56.68       38.12     27.69 o 
 -11  10   5     2750.03     2811.06     47.77 o 
 -10  10   5       28.29       51.36     19.77 o 
  -9  10   5      513.08      526.93     20.73 o 
  -8  10   5      606.47      587.63     35.50 o 
  -7  10   5      351.18      356.27     16.19 o 
  -6  10   5      877.14      896.94     22.00 o 
  -5  10   5     2147.02     2137.95     36.75 o 
  -4  10   5        0.76       -9.72     11.47 o 
  -3  10   5     2668.79     2502.23     32.33 o 
  -2  10   5     2122.75     2123.70     29.92 o 
  -1  10   5     2737.99     2716.46     37.07 o 
   0  10   5      791.18      764.65     18.81 o 
   1  10   5        0.31       -0.48      8.31 o 
   2  10   5     1217.10     1253.99     28.54 o 
   3  10   5     4408.45     4671.21     53.78 o 
   4  10   5     1664.49     1772.17     26.97 o 
   5  10   5     2006.05     2160.42     32.01 o 
   6  10   5       94.26       95.21     13.62 o 
   7  10   5     2582.69     2699.40     37.75 o 
   8  10   5     1184.69     1158.57     33.25 o 
   9  10   5      347.53      391.53     24.48 o 
  10  10   5       41.42        6.33     30.47 o 
  11  10   5        5.06       -3.97     26.42 o 
  12  10   5       51.63       19.96     30.76 o 
  13  10   5       12.12      -23.60     31.97 o 
  14  10   5      203.89      198.40     64.74 o 
  15  10   5      276.25      238.59     49.48 o 
  16  10   5       26.53       -9.88     52.32 o 
  17  10   5       61.33       68.38     56.39 o 
  18  10   5        9.42     -115.91     57.95 o 
  19  10   5       59.88      118.24     62.82 o 
  20  10   5       87.06      127.56     70.53 o 
 -21  11   5       71.17       98.39     71.23 o 
 -20  11   5      199.21      256.10     68.35 o 
 -19  11   5       65.35      -49.43     77.63 o 
 -18  11   5        4.64       41.01     50.96 o 
 -17  11   5      450.71      451.48     51.82 o 
 -16  11   5      242.65      364.42     64.90 o 
 -15  11   5        1.13      -37.05     39.14 o 
 -14  11   5      354.64      326.63     40.91 o 
 -13  11   5      441.02      458.66     42.68 o 
 -12  11   5      311.70      423.59     42.83 o 
 -11  11   5      734.96      618.26     43.15 o 
 -10  11   5     4150.46     4154.21     70.66 o 
  -9  11   5        2.14        0.36     21.46 o 
  -8  11   5       10.68       -1.48     17.26 o 
  -7  11   5     1065.40     1006.19     28.68 o 
  -6  11   5      208.15      242.69     20.59 o 
  -5  11   5      284.85      336.40     25.91 o 
  -4  11   5    27227.18    26669.23    289.32 o 
  -3  11   5        5.23       16.22     12.85 o 
  -2  11   5       30.02       26.00     12.13 o 
  -1  11   5       12.11       -6.58     10.34 o 
   0  11   5     1610.75     1429.29     26.72 o 
   1  11   5      106.03      119.40     10.61 o 
   2  11   5    16451.66    16546.28    172.28 o 
   3  11   5      503.16      569.23     21.51 o 
   4  11   5     6037.09     6415.47     76.14 o 
   5  11   5      687.88      706.29     21.08 o 
   6  11   5     4670.96     4791.39     58.40 o 
   7  11   5        4.49      -33.10     16.89 o 
   8  11   5     4606.11     4621.03     65.57 o 
   9  11   5     2111.04     2056.77     45.87 o 
  10  11   5       36.44       31.13     23.21 o 
  11  11   5        1.87       53.65     44.75 o 
  12  11   5      930.60      958.45     42.96 o 
  13  11   5      215.85      214.95     35.59 o 
  14  11   5      364.81      375.96     51.73 o 
  15  11   5      165.42      163.94     51.01 o 
  16  11   5      122.30      127.20    116.34 o 
  17  11   5      257.36      306.75     61.07 o 
  18  11   5      374.95      325.93     81.46 o 
  19  11   5       40.04       30.85     64.71 o 
  20  11   5      127.75      112.62     68.57 o 
 -20  12   5     1281.47     1343.34    123.72 o 
 -19  12   5      624.62      519.72    101.34 o 
 -18  12   5       23.26       25.49     49.40 o 
 -17  12   5      466.28      429.61     50.91 o 
 -16  12   5     1800.87     1847.10     69.58 o 
 -15  12   5        1.37       13.28     52.62 o 
 -14  12   5     1603.54     1750.50     63.05 o 
 -13  12   5     3168.82     3084.09     81.46 o 
 -12  12   5      170.96      155.28     36.84 o 
 -11  12   5     3054.48     3079.04     96.34 o 
 -10  12   5     2964.42     2857.84     57.06 o 
  -9  12   5      512.50      508.05     28.77 o 
  -8  12   5     1895.81     1928.46     44.99 o 
  -7  12   5     7446.46     7336.54     97.54 o 
  -6  12   5      229.36      240.55     19.90 o 
  -5  12   5      927.50      830.65     27.18 o 
  -4  12   5     2913.46     2803.99     41.26 o 
  -3  12   5     4940.25     5068.65     84.35 o 
  -2  12   5      182.58      201.06     14.85 o 
  -1  12   5    11214.11    10683.82    120.71 o 
   0  12   5      509.14      599.69     17.39 o 
   1  12   5       35.07       24.96     11.51 o 
   2  12   5     1575.73     1525.63     30.95 o 
   3  12   5    19491.40    19214.24    199.73 o 
   4  12   5     1507.19     1583.46     32.76 o 
   5  12   5     2904.78     3091.89     50.06 o 
   6  12   5     1310.78     1376.70     47.71 o 
   7  12   5     3744.32     3881.85     59.52 o 
   8  12   5     1975.78     2076.95     42.95 o 
   9  12   5     2834.45     2783.78     91.95 o 
  10  12   5      997.70      897.42     37.50 o 
  11  12   5     1449.54     1438.03     48.60 o 
  12  12   5      387.28      433.17     36.90 o 
  13  12   5     2171.49     2161.43     65.74 o 
  14  12   5        5.64      -34.74     36.95 o 
  15  12   5      452.02      477.40     55.92 o 
  16  12   5      759.76      734.09     68.86 o 
  17  12   5        9.82       73.60     57.95 o 
  18  12   5      513.47      583.78     78.60 o 
  19  12   5      157.00      160.17     66.73 o 
 -20  13   5      431.56      572.29    107.16 o 
 -19  13   5       66.03      154.30     97.70 o 
 -18  13   5       12.22      -29.10     62.97 o 
 -17  13   5       10.97      -21.76     58.12 o 
 -16  13   5       22.31      137.00     57.21 o 
 -15  13   5      131.81      125.28     53.10 o 
 -14  13   5      332.59      316.14    136.23 o 
 -13  13   5      517.48      481.69     44.28 o 
 -12  13   5      880.29      883.25     49.09 o 
 -11  13   5      396.30      399.69     31.00 o 
 -10  13   5     1104.41     1193.08     40.16 o 
  -9  13   5        6.32       17.91     24.21 o 
  -8  13   5     2481.72     2558.39     57.87 o 
  -7  13   5       12.02      -15.22     23.29 o 
  -6  13   5     1707.42     1669.15     41.36 o 
  -5  13   5      353.66      357.21     24.08 o 
  -4  13   5    21514.54    20970.71    226.72 o 
  -3  13   5       31.02       -1.53     15.10 o 
  -2  13   5     2394.30     2303.05     38.58 o 
  -1  13   5       29.14      -10.27     13.91 o 
   0  13   5       24.78       10.25     13.28 o 
   1  13   5      635.01      627.26     18.03 o 
   2  13   5      226.63      264.30     17.63 o 
   3  13   5       27.50        5.00     16.15 o 
   4  13   5        4.47      -11.61     19.73 o 
   5  13   5      310.77      248.31     23.42 o 
   6  13   5     5177.28     5290.68     80.21 o 
   7  13   5      433.84      520.82     31.51 o 
   8  13   5       21.03       24.49     24.15 o 
   9  13   5     1171.35     1148.04     63.30 o 
  10  13   5      405.67      398.63     50.75 o 
  11  13   5      467.95      460.26     33.19 o 
  12  13   5       75.14      121.91     33.22 o 
  13  13   5      361.64      270.41     59.29 o 
  14  13   5      514.01      518.23     45.56 o 
  15  13   5      104.65       51.15     41.89 o 
  16  13   5      150.95      134.94     55.36 o 
  17  13   5       11.53      113.70     59.19 o 
  18  13   5      207.44      223.20     64.38 o 
  19  13   5       71.69      117.19     65.10 o 
 -19  14   5      519.38      632.37    109.81 o 
 -18  14   5       39.86     -107.33     63.22 o 
 -17  14   5       78.53       39.04     62.21 o 
 -16  14   5      171.84       52.67    109.40 o 
 -15  14   5       62.70       47.89     52.81 o 
 -14  14   5       78.64       66.24     51.99 o 
 -13  14   5      683.71      595.26     47.34 o 
 -12  14   5      281.60      285.48     35.87 o 
 -11  14   5      101.90       86.13     28.96 o 
 -10  14   5      553.44      491.19     32.51 o 
  -9  14   5     1280.25     1240.33     40.07 o 
  -8  14   5       66.07       65.69     26.67 o 
  -7  14   5     4615.89     4620.86     83.69 o 
  -6  14   5      841.26      769.51     38.62 o 
  -5  14   5     3678.01     3606.32     63.12 o 
  -4  14   5     1130.12     1120.18     33.93 o 
  -3  14   5     1013.06      987.35     29.39 o 
  -2  14   5      433.01      423.17     22.06 o 
  -1  14   5     5596.38     5776.52     78.40 o 
   0  14   5      219.59      192.14     21.37 o 
   1  14   5       62.83       53.23     15.43 o 
   2  14   5     2814.99     2796.44     43.16 o 
   3  14   5     2788.26     2680.51     50.61 o 
   4  14   5     2290.69     2207.07     56.78 o 
   5  14   5       22.96      -27.87     21.33 o 
   6  14   5      973.14     1002.75     36.99 o 
   7  14   5        1.66      -47.70     27.24 o 
   8  14   5      441.32      429.25     35.40 o 
   9  14   5      184.49      190.01     46.18 o 
  10  14   5      119.21       29.43     48.19 o 
  11  14   5     1746.75     1721.99     53.40 o 
  12  14   5      122.24      161.35     49.93 o 
  13  14   5      287.44      302.16     39.85 o 
  14  14   5       60.38       -8.98     40.51 o 
  15  14   5      395.11      286.48     45.92 o 
  16  14   5       93.01      163.00     55.03 o 
  17  14   5       39.66       49.76     58.78 o 
  18  14   5      130.34       44.70     62.16 o 
  19  14   5        7.28       53.77    111.20 o 
 -19  15   5      493.86      564.04     75.62 o 
 -18  15   5      378.25      349.44     72.28 o 
 -17  15   5      410.22      388.29     68.95 o 
 -16  15   5       93.39       70.47     57.89 o 
 -15  15   5       22.08       86.23     53.36 o 
 -14  15   5      965.92      961.23     65.82 o 
 -13  15   5      825.00      748.86     75.22 o 
 -12  15   5     1191.21     1278.23     85.27 o 
 -11  15   5      368.18      349.71     33.10 o 
 -10  15   5     3407.56     3553.49     96.61 o 
  -9  15   5       45.30       68.82     27.71 o 
  -8  15   5      509.10      655.51     75.86 o 
  -7  15   5     3686.46     3438.88     69.69 o 
  -6  15   5      872.57     1022.45     85.87 o 
  -5  15   5      366.32      360.34     28.05 o 
  -4  15   5      746.45      731.86     58.66 o 
  -3  15   5     1708.46     1559.26     40.17 o 
  -2  15   5       11.11       -2.18     21.22 o 
  -1  15   5      323.48      320.89     20.57 o 
   0  15   5     3322.91     3299.92     53.98 o 
   1  15   5      282.55      316.60     26.71 o 
   2  15   5     8653.52     8269.91     98.86 o 
   3  15   5      782.04      810.61     33.05 o 
   4  15   5      278.13      336.91     35.31 o 
   5  15   5     1504.07     1435.43     45.49 o 
   6  15   5     5583.01     5667.34    101.51 o 
   7  15   5     2440.90     2432.83     69.25 o 
   8  15   5     2211.29     2325.22     62.34 o 
   9  15   5      980.31      917.95     96.99 o 
  10  15   5     1639.58     1489.36    109.86 o 
  11  15   5       83.36      101.64     56.99 o 
  12  15   5      945.76      883.62     66.89 o 
  13  15   5      115.79      136.86     38.43 o 
  14  15   5      130.18      161.82     41.80 o 
  15  15   5      292.01      269.09     45.55 o 
  16  15   5      121.26       78.54     53.48 o 
  17  15   5       19.38      -17.88     60.29 o 
  18  15   5      281.68      388.88    109.61 o 
 -18  16   5      223.70      227.04     71.63 o 
 -17  16   5      331.66      406.48    145.75 o 
 -16  16   5      180.60      233.85    114.82 o 
 -15  16   5       77.66       74.81     53.58 o 
 -14  16   5     1427.76     1524.04     75.88 o 
 -13  16   5      357.76      355.84     46.86 o 
 -12  16   5      587.96      663.48     39.48 o 
 -11  16   5     1396.03     1418.64     50.23 o 
 -10  16   5       33.88       46.21     30.80 o 
  -9  16   5      338.31      252.85     34.18 o 
  -8  16   5     1168.01     1104.42     42.52 o 
  -7  16   5     5955.56     5873.55    116.40 o 
  -6  16   5     1404.18     1343.20     51.67 o 
  -5  16   5     2813.76     2752.32     68.13 o 
  -4  16   5      528.38      448.95     30.09 o 
  -3  16   5     1436.69     1375.38     74.76 o 
  -2  16   5      505.87      481.80     31.05 o 
  -1  16   5     4631.23     4645.41    103.45 o 
   0  16   5       15.59       12.25     24.34 o 
   1  16   5       18.63       63.99     33.21 o 
   2  16   5       46.78       71.99     18.77 o 
   3  16   5     1865.29     1932.20     52.78 o 
   4  16   5       11.45       41.37     29.21 o 
   5  16   5     2072.29     2127.98     89.35 o 
   6  16   5       12.40       -4.49     30.65 o 
   7  16   5      749.31      883.80     44.46 o 
   8  16   5      333.14      330.02     36.85 o 
   9  16   5     1985.11     1891.57    129.17 o 
  10  16   5       34.18       11.24     80.28 o 
  11  16   5     1046.48      943.91     50.46 o 
  12  16   5      512.81      636.05     56.60 o 
  13  16   5     1272.57     1374.63     67.30 o 
  14  16   5        3.28       -9.92     46.95 o 
  15  16   5      134.20       80.05     50.70 o 
  16  16   5      198.02      250.65     55.84 o 
  17  16   5      125.72      106.78     71.19 o 
  18  16   5      144.60       68.51     72.04 o 
 -18  17   5      293.22      377.25     99.83 o 
 -17  17   5        0.85       -2.40     64.00 o 
 -16  17   5      771.26      806.37     74.34 o 
 -15  17   5      186.08      242.94     59.48 o 
 -14  17   5        2.25      110.18    102.09 o 
 -13  17   5      730.22      729.88    102.27 o 
 -12  17   5     1138.47     1073.57     48.67 o 
 -11  17   5      214.09      215.75     34.78 o 
 -10  17   5       31.59      -11.82     30.68 o 
  -9  17   5       74.82       48.35     33.44 o 
  -8  17   5     1295.65     1342.82     48.69 o 
  -7  17   5       36.46      111.13     36.08 o 
  -6  17   5      500.70      451.46     38.30 o 
  -5  17   5      391.51      418.79     40.97 o 
  -4  17   5       27.38       21.20     26.31 o 
  -3  17   5       50.20       30.12     25.77 o 
  -2  17   5      130.99       61.54     29.20 o 
  -1  17   5      564.54      556.28     31.48 o 
   0  17   5      268.17      230.51     26.47 o 
   1  17   5     2165.38     2103.07     52.42 o 
   2  17   5      231.95      179.89     24.33 o 
   3  17   5      152.80      102.14     21.00 o 
   4  17   5      471.62      479.18     45.12 o 
   5  17   5      670.30      672.10     41.30 o 
   6  17   5        7.79        2.17     33.18 o 
   7  17   5      161.98      157.91     36.71 o 
   8  17   5      470.16      538.91     42.33 o 
   9  17   5      193.91      229.64     90.42 o 
  10  17   5      455.36      520.78     95.81 o 
  11  17   5        1.84       14.81     33.17 o 
  12  17   5      251.29      252.37     41.03 o 
  13  17   5       29.30      -25.87     67.86 o 
  14  17   5      577.50      521.58     55.18 o 
  15  17   5      195.37      207.90     94.22 o 
  16  17   5       13.22       -7.75     50.64 o 
  17  17   5      351.84      249.07     71.16 o 
 -17  18   5      156.56       60.99     64.99 o 
 -16  18   5       60.36       -5.46     59.97 o 
 -15  18   5       66.94       47.29     58.45 o 
 -14  18   5      901.28      858.23     68.51 o 
 -13  18   5      304.30      229.04     48.14 o 
 -12  18   5      223.70       73.93     40.37 o 
 -11  18   5      971.17      989.61     45.14 o 
 -10  18   5      305.36      333.99     35.33 o 
  -9  18   5      744.46      758.33     43.21 o 
  -8  18   5     1439.48     1552.24     91.01 o 
  -7  18   5     3336.15     3309.14     85.02 o 
  -6  18   5       97.23      141.10     36.54 o 
  -5  18   5       55.82       35.43     29.74 o 
  -4  18   5       20.02        7.18     36.71 o 
  -3  18   5      426.19      469.47     32.86 o 
  -2  18   5      145.09       95.02     28.00 o 
  -1  18   5     2839.07     2883.97     81.83 o 
   0  18   5        9.45       29.84     31.49 o 
   1  18   5      968.18      877.68     36.43 o 
   2  18   5      112.48       47.88     24.75 o 
   3  18   5     3412.00     3348.65     77.20 o 
   4  18   5      249.38      277.69     23.42 o 
   5  18   5     1072.09     1233.45     49.71 o 
   6  18   5      749.98      797.38     56.03 o 
   7  18   5      194.96      148.59     38.68 o 
   8  18   5       27.95       40.85     47.60 o 
   9  18   5     2327.37     2364.71    147.98 o 
  10  18   5      110.13      204.98     97.57 o 
  11  18   5      190.56      237.99     67.60 o 
  12  18   5       50.35       35.20     37.92 o 
  13  18   5       65.27       72.18     43.29 o 
  14  18   5       58.79        7.29     52.34 o 
  15  18   5       38.38      -55.91     74.05 o 
  16  18   5       98.26       53.90     53.18 o 
  17  18   5      341.08      356.98     71.19 o 
 -17  19   5      351.87      296.50     69.18 o 
 -16  19   5       76.22       25.81    105.97 o 
 -15  19   5       29.74      -28.52     56.17 o 
 -14  19   5      580.44      589.01     64.42 o 
 -13  19   5      233.14      301.23     79.24 o 
 -12  19   5       69.47       58.70     43.16 o 
 -11  19   5      473.52      471.03     46.66 o 
 -10  19   5     1315.49     1260.97     47.95 o 
  -9  19   5      222.93      245.03     38.89 o 
  -8  19   5     2460.12     2351.55     75.39 o 
  -7  19   5       87.56       76.92     38.54 o 
  -6  19   5      838.78      838.09     49.78 o 
  -5  19   5       18.12       -9.11     31.27 o 
  -4  19   5     4355.15     4253.47     82.95 o 
  -3  19   5      517.68      470.26     35.19 o 
  -2  19   5      396.36      446.33     34.67 o 
  -1  19   5       24.12       58.40     43.89 o 
   0  19   5     4727.52     4444.98     86.52 o 
   1  19   5       36.58       46.54     28.14 o 
   2  19   5     1918.90     1935.12     53.16 o 
   3  19   5        0.21        0.03     37.62 o 
   4  19   5       55.21       69.54     23.54 o 
   5  19   5       27.61       12.32     24.28 o 
   6  19   5     3713.67     3697.25     84.96 o 
   7  19   5       18.59      -73.31     36.66 o 
   8  19   5      537.74      575.72     47.76 o 
   9  19   5      808.50      674.13    108.81 o 
  10  19   5      390.58      258.78    102.72 o 
  11  19   5      246.93      366.43     99.84 o 
  12  19   5     1362.09     1371.03     61.79 o 
  13  19   5      246.15      279.26     44.82 o 
  14  19   5       24.04       23.67     45.38 o 
  15  19   5      446.18      508.30     56.87 o 
  16  19   5      293.24      235.91     54.53 o 
 -16  20   5       20.99      -25.92    115.97 o 
 -15  20   5      187.68       71.53     61.81 o 
 -14  20   5       17.42       33.85     58.19 o 
 -13  20   5        3.99       66.77     55.32 o 
 -12  20   5      315.22      352.13     45.65 o 
 -11  20   5      195.40      150.56     38.79 o 
 -10  20   5       67.90       83.20     56.46 o 
  -9  20   5      570.26      566.23     44.42 o 
  -8  20   5       81.26        9.67     40.01 o 
  -7  20   5      374.91      492.17     46.95 o 
  -6  20   5       30.58       -1.70     39.83 o 
  -5  20   5      210.72      196.80     35.11 o 
  -4  20   5      720.21      786.82     41.88 o 
  -3  20   5       33.54       26.13     32.31 o 
  -2  20   5      142.21       68.83     32.23 o 
  -1  20   5      124.76      157.52     32.50 o 
   0  20   5       80.36       83.46     30.91 o 
   1  20   5       31.99        4.83     36.10 o 
   2  20   5       37.19       41.11     28.56 o 
   3  20   5      679.93      674.11     36.95 o 
   4  20   5      322.09      290.25     32.42 o 
   5  20   5        1.69       11.18     27.11 o 
   6  20   5       33.38       50.13     23.24 o 
   7  20   5     1027.59     1148.07     54.70 o 
   8  20   5        8.55       -4.34     41.27 o 
   9  20   5       53.47      -87.23     89.74 o 
  10  20   5       36.25       -9.93    100.65 o 
  11  20   5      168.93       91.78     97.32 o 
  12  20   5       83.17       30.32     37.09 o 
  13  20   5      482.71      514.39     77.08 o 
  14  20   5        8.23      -25.99     45.84 o 
  15  20   5       18.44      -30.88     48.36 o 
 -15  21   5      108.90      108.59     61.55 o 
 -14  21   5      127.66      157.70     60.68 o 
 -13  21   5      120.60       93.81     58.01 o 
 -12  21   5      122.29       90.03     45.46 o 
 -11  21   5       10.62       44.49     38.92 o 
 -10  21   5      710.83      727.21     45.39 o 
  -9  21   5       67.30       73.93     45.29 o 
  -8  21   5      133.14      104.14     50.67 o 
  -7  21   5      296.98      333.50     45.59 o 
  -6  21   5     1191.30     1156.16     58.13 o 
  -5  21   5      224.03      219.52     36.56 o 
  -4  21   5      333.78      295.19     37.51 o 
  -3  21   5        0.57      -55.74     42.37 o 
  -2  21   5       60.47       61.75     42.33 o 
  -1  21   5      176.38      213.88     35.19 o 
   0  21   5     1930.98     2037.81     59.58 o 
   1  21   5      486.83      503.01     37.69 o 
   2  21   5      710.93      765.58     41.21 o 
   3  21   5       13.49       -5.35     31.43 o 
   4  21   5      100.72       69.42     43.39 o 
   5  21   5      267.27      269.68     30.58 o 
   6  21   5      396.48      380.33     32.67 o 
   7  21   5        6.55       -9.65     54.19 o 
   8  21   5      267.44      237.51     46.55 o 
   9  21   5     2156.33     2569.31    198.40 o 
  10  21   5       30.88       80.36    107.21 o 
  11  21   5      131.00      138.94    110.00 o 
  12  21   5      300.89      358.98    113.46 o 
  13  21   5       82.11       50.11     43.06 o 
  14  21   5      168.23      184.68     47.38 o 
 -14  22   5      506.81      441.41     66.83 o 
 -13  22   5      372.87      358.53     88.25 o 
 -12  22   5        2.57      -44.99     52.37 o 
 -11  22   5      118.56       28.59     40.81 o 
 -10  22   5      240.36      291.54     42.24 o 
  -9  22   5      436.64      427.11     72.42 o 
  -8  22   5       39.86       48.36     70.18 o 
  -7  22   5     1183.59     1100.53    121.54 o 
  -6  22   5       81.96       31.14     45.04 o 
  -5  22   5     1032.71     1025.07     48.74 o 
  -4  22   5      572.07      573.24     42.11 o 
  -3  22   5     1006.63      991.81     47.36 o 
  -2  22   5      153.69      159.96     37.14 o 
  -1  22   5     1557.00     1614.49     57.15 o 
   0  22   5       26.46       29.85     34.25 o 
   1  22   5       66.32       96.32     35.56 o 
   2  22   5       25.90       23.84     34.45 o 
   3  22   5     1224.95     1415.21     53.55 o 
   4  22   5      191.36      185.43     35.17 o 
   5  22   5      990.94      979.29     54.18 o 
   6  22   5       75.34       83.27     30.11 o 
   7  22   5      125.53      175.71     57.70 o 
   8  22   5        2.67       12.46     47.41 o 
   9  22   5      667.86      566.82    117.58 o 
  10  22   5       28.79     -209.25    104.63 o 
  11  22   5      798.17     1008.13    130.89 o 
  12  22   5       41.66       -8.05    110.38 o 
  13  22   5       66.68       94.18     43.41 o 
 -13  23   5       20.73      -41.26    138.14 o 
 -12  23   5       47.14       88.52     48.33 o 
 -11  23   5       38.77       19.46     41.90 o 
 -10  23   5      381.54      463.97     46.02 o 
  -9  23   5       15.57      -58.01     45.89 o 
  -8  23   5      168.39      161.59     49.80 o 
  -7  23   5      811.35      906.98     60.00 o 
  -6  23   5      386.48      339.75     51.79 o 
  -5  23   5      111.25       35.47     43.58 o 
  -4  23   5      405.59      429.17     43.07 o 
  -3  23   5      293.06      253.42     40.38 o 
  -2  23   5        6.71      -19.14     36.15 o 
  -1  23   5      449.94      413.80     42.18 o 
   0  23   5        9.02       27.90     36.62 o 
   1  23   5      646.93      725.08     46.31 o 
   2  23   5     1520.28     1619.28     64.76 o 
   3  23   5        2.95      -53.00     35.71 o 
   4  23   5        8.48      -11.54     35.51 o 
   5  23   5       12.10       -1.87     32.72 o 
   6  23   5      333.95      307.31     34.91 o 
   7  23   5      101.65      165.48     57.33 o 
   8  23   5       14.86      -16.91     29.67 o 
   9  23   5      205.64      209.26     51.87 o 
  10  23   5      727.65      826.24    132.40 o 
  11  23   5        1.00        3.53    112.63 o 
  12  23   5       71.31       89.16    117.05 o 
  13  23   5       27.94       26.51     41.87 o 
 -12  24   5      108.69      127.03    151.85 o 
 -11  24   5       18.75       95.50     48.58 o 
 -10  24   5      277.08      188.63     45.05 o 
  -9  24   5      640.91      692.96     59.12 o 
  -8  24   5       81.05       17.71     49.83 o 
  -7  24   5       12.52      -47.79     69.82 o 
  -6  24   5      677.90      654.15     62.00 o 
  -5  24   5      144.49      193.39     49.56 o 
  -4  24   5       91.32      155.71     42.55 o 
  -3  24   5       10.12      -25.95     39.39 o 
  -2  24   5       53.47       49.59     46.14 o 
  -1  24   5      132.19      153.59     40.37 o 
   0  24   5      118.98      120.76     64.06 o 
   1  24   5      315.04      351.99     42.42 o 
   2  24   5       46.39       50.98     54.59 o 
   3  24   5       56.94      126.98     39.19 o 
   4  24   5       20.06      -18.51     37.90 o 
   5  24   5      246.98      260.83     40.79 o 
   6  24   5      222.55      193.49     36.77 o 
   7  24   5      206.64       88.86     35.21 o 
   8  24   5       32.58       29.15     46.75 o 
   9  24   5       69.09      107.21     39.14 o 
  10  24   5       37.00      118.90     59.59 o 
  11  24   5       77.30       39.22    118.90 o 
 -11  25   5       27.81        9.30     48.94 o 
 -10  25   5       72.65       45.56     87.58 o 
  -9  25   5       10.00      -78.23     51.80 o 
  -8  25   5        5.34       47.48     52.17 o 
  -7  25   5       80.44      -32.91     49.34 o 
  -6  25   5      433.96      482.43     98.46 o 
  -5  25   5       59.14       70.17     53.38 o 
  -4  25   5      325.89      405.36     47.84 o 
  -3  25   5      110.54       15.61     50.12 o 
  -2  25   5      379.94      467.16     47.24 o 
  -1  25   5       29.79      -23.45     46.21 o 
   0  25   5     1574.89     1742.30     63.91 o 
   1  25   5      467.58      413.25     45.28 o 
   2  25   5       40.97       56.02     41.45 o 
   3  25   5       18.23      -81.69     40.84 o 
   4  25   5      134.85      158.29     43.09 o 
   5  25   5      178.04      301.79     43.70 o 
   6  25   5      952.90     1097.38     48.99 o 
   7  25   5       44.09       62.67     50.71 o 
   8  25   5      286.91      251.36     37.75 o 
   9  25   5       35.54      -13.95     42.63 o 
  10  25   5        1.14      -57.94     39.79 o 
  -9  26   5        3.95       60.73     55.31 o 
  -8  26   5      327.43      360.74     59.06 o 
  -7  26   5     1136.06     1188.07     70.59 o 
  -6  26   5       34.83       72.50     53.76 o 
  -5  26   5      261.20      321.94     58.04 o 
  -4  26   5      144.05      187.80     46.97 o 
  -3  26   5       47.16       58.40     44.67 o 
  -2  26   5      949.02     1097.84    127.29 o 
  -1  26   5      267.32      249.24     47.01 o 
   0  26   5       51.37       89.52     51.81 o 
   1  26   5      649.94      731.28     52.39 o 
   2  26   5      109.21       60.87     85.41 o 
   3  26   5      264.85      308.50     47.97 o 
   4  26   5      351.91      326.75     46.48 o 
   5  26   5      148.18      117.67     44.21 o 
   6  26   5      124.51      151.70     41.15 o 
   7  26   5       74.42       32.36     38.99 o 
   8  26   5        2.28      -12.48     42.18 o 
   9  26   5      203.98      200.92     48.89 o 
  -7  27   5       40.22      -43.60     56.39 o 
  -6  27   5        9.40       40.75     58.11 o 
  -5  27   5       10.30       35.07     55.69 o 
  -4  27   5      219.03      255.75     62.74 o 
  -3  27   5      144.37      173.54     86.04 o 
  -2  27   5      266.92      296.58     50.60 o 
  -1  27   5        8.31       15.09     52.50 o 
   0  27   5       67.41       20.54     58.29 o 
   1  27   5        7.58      -11.18     49.77 o 
   2  27   5        7.29      -76.48     45.45 o 
   3  27   5       93.23       82.19     46.50 o 
   4  27   5      145.87      193.48     48.56 o 
   5  27   5        7.64       32.08     59.29 o 
   6  27   5       71.09       89.08     42.88 o 
   7  27   5       14.77      -81.16     40.58 o 
  -5  28   5        7.38      -36.10     58.96 o 
  -4  28   5       98.18       77.27     61.01 o 
  -3  28   5       15.67      -54.98     63.64 o 
  -2  28   5      210.04      217.54     50.79 o 
  -1  28   5      759.54      769.72     58.07 o 
   0  28   5      362.25      357.08     54.27 o 
   1  28   5      414.36      607.94     83.40 o 
   2  28   5        2.45      -66.12     46.57 o 
   3  28   5      168.52      219.80     50.18 o 
   4  28   5       40.86       98.97     48.22 o 
 -22   0   6       85.84       19.83    104.63 o 
 -21   0   6       56.35      -64.06    100.10 o 
 -20   0   6        4.86       31.25     98.10 o 
 -19   0   6     1339.01     1423.96    117.25 o 
 -18   0   6      685.87      686.74     69.00 o 
 -17   0   6     2618.12     2814.18    102.64 o 
 -16   0   6     1823.04     1699.72     78.49 o 
 -15   0   6      222.62      173.06     47.30 o 
 -14   0   6      261.48      250.41     44.81 o 
 -13   0   6     1530.14     1674.40     72.77 o 
 -12   0   6    31110.82    30117.77    581.19 o 
 -11   0   6     2138.13     2015.28     42.15 o 
 -10   0   6    35261.43    35290.98    402.61 o 
  -9   0   6       41.65       29.88     13.78 o 
  -8   0   6    17415.09    17218.15    201.11 o 
  -7   0   6    16770.80    16885.28    203.41 o 
  -6   0   6     6704.08     6752.34     93.72 o 
  -5   0   6      612.44      594.71     32.76 o 
  -4   0   6    28538.70    28898.99    596.46 o 
  -3   0   6      460.08      443.63     20.33 o 
  -2   0   6     7363.62     7512.36    158.37 o 
  -1   0   6     2404.40     2396.70     35.81 o 
   0   0   6    11003.28    11295.78    151.15 o 
   1   0   6      549.05      543.67     14.11 o 
   2   0   6    15787.84    15790.29    209.91 o 
   3   0   6      379.30      394.60     14.45 o 
   4   0   6     5032.96     5468.17     80.21 o 
   5   0   6     2323.25     2461.52     42.11 o 
   6   0   6     9857.34     9160.68    126.65 o 
   7   0   6      990.73      973.30     30.50 o 
   8   0   6     4296.62     4399.22     77.58 o 
   9   0   6      839.79      789.54     27.92 o 
  10   0   6     3102.55     3170.86     66.31 o 
  11   0   6     1993.27     1934.40     59.30 o 
  12   0   6     7677.37     7246.10    219.16 o 
  13   0   6      267.76      288.55     57.00 o 
  14   0   6        9.15      -67.12     54.95 o 
  15   0   6     7067.07     7219.56    233.74 o 
  16   0   6      364.78      363.93     76.49 o 
  17   0   6     1624.39     1521.98    112.95 o 
  18   0   6     1441.34     1395.53    117.97 o 
  19   0   6       97.70       59.71     88.11 o 
  20   0   6       46.22       73.04     99.88 o 
  21   0   6      117.29       50.98    105.00 o 
 -22   1   6        1.31       26.04     72.77 o 
 -21   1   6        0.62      -25.23    102.70 o 
 -20   1   6      202.15      217.73     63.67 o 
 -19   1   6      250.41      297.78     55.21 o 
 -18   1   6      588.88      563.50     54.28 o 
 -17   1   6      543.31      592.32     48.56 o 
 -16   1   6      365.08      369.05     38.53 o 
 -15   1   6       33.03       74.97     31.46 o 
 -14   1   6     1153.52     1225.97     43.68 o 
 -13   1   6     1493.48     1480.93     46.08 o 
 -12   1   6      184.65      107.41     28.48 o 
 -11   1   6     4190.51     4156.91     50.48 o 
 -10   1   6     1715.99     1685.20     28.43 o 
  -9   1   6        1.99       -7.86      6.13 o 
  -8   1   6     3574.64     3525.85     35.16 o 
  -7   1   6    24051.55    24341.85    236.04 o 
  -6   1   6     3293.99     3362.06     39.19 o 
  -5   1   6     3638.73     3880.41     57.51 o 
  -4   1   6      213.80      234.53     12.35 o 
  -3   1   6      542.65      555.21     14.84 o 
  -2   1   6      523.90      601.00     12.18 o 
  -1   1   6    30608.65    30421.67    295.29 o 
   0   1   6      112.96      119.74      6.21 o 
   1   1   6     4589.27     4531.68     51.72 o 
   2   1   6     1722.14     1811.11     21.96 o 
   3   1   6     3665.53     3282.63     36.18 o 
   4   1   6       35.75       31.11      7.84 o 
   5   1   6    21468.02    22087.40    205.17 o 
   6   1   6      211.15      191.17     12.08 o 
   7   1   6      798.29      755.96     19.11 o 
   8   1   6       35.43       26.11     12.67 o 
   9   1   6     1195.52     1193.28     26.34 o 
  10   1   6      343.38      346.49     18.41 o 
  11   1   6     2892.47     2903.89     48.02 o 
  12   1   6     1497.34     1320.04     48.63 o 
  13   1   6       36.28       14.88     29.84 o 
  14   1   6       58.82       27.17     42.05 o 
  15   1   6      594.71      610.77     54.32 o 
  16   1   6      381.57      381.68     54.43 o 
  17   1   6      752.16      644.73     64.28 o 
  18   1   6      370.69      405.81     52.98 o 
  19   1   6      100.40       85.72     53.45 o 
  20   1   6        0.64       -9.68     73.71 o 
  21   1   6       46.32      -42.44     71.57 o 
 -22   2   6        0.56      -54.69     78.89 o 
 -21   2   6       52.44       13.92     57.82 o 
 -20   2   6       64.15       63.62     52.59 o 
 -19   2   6       45.80      -32.74     54.20 o 
 -18   2   6      142.44      152.07     48.23 o 
 -17   2   6       49.77       35.71     44.66 o 
 -16   2   6      356.53      346.39     44.47 o 
 -15   2   6       30.61      -26.91     31.11 o 
 -14   2   6       37.47       26.80     29.80 o 
 -13   2   6       93.67       34.16     20.18 o 
 -12   2   6     2097.27     2189.32     45.84 o 
 -11   2   6     3285.18     3277.20     39.22 o 
 -10   2   6     3878.57     4244.03     45.33 o 
  -9   2   6      416.55      401.21     13.28 o 
  -8   2   6      107.13       85.78      8.23 o 
  -7   2   6        4.69       -0.91      8.37 o 
  -6   2   6      475.90      520.62     13.68 o 
  -5   2   6      492.22      472.63     12.27 o 
  -4   2   6    26755.19    27646.92    328.82 o 
  -3   2   6      537.06      604.68     13.88 o 
  -2   2   6     9399.50     9781.95    103.45 o 
  -1   2   6        3.08       -8.56      4.28 o 
   0   2   6      398.59      521.15     11.53 o 
   1   2   6      102.52      104.37      8.31 o 
   2   2   6      627.44      591.85     10.97 o 
   3   2   6     2364.74     2506.32     27.89 o 
   4   2   6     1373.75     1566.67     21.85 o 
   5   2   6      133.72      126.29      9.35 o 
   6   2   6      471.13      437.59     14.84 o 
   7   2   6        3.40       -8.58     10.40 o 
   8   2   6     3199.12     3206.83     39.27 o 
   9   2   6      327.23      308.41     15.17 o 
  10   2   6      199.10      281.98     25.45 o 
  11   2   6       89.57       70.89     18.46 o 
  12   2   6      179.64      168.46     29.88 o 
  13   2   6      349.67      371.78     34.57 o 
  14   2   6        2.29      -25.56     44.44 o 
  15   2   6     2232.04     2257.71     70.44 o 
  16   2   6        0.36      -22.79     55.89 o 
  17   2   6        5.31       -3.50     44.70 o 
  18   2   6      182.95      174.14     57.29 o 
  19   2   6       96.42      147.76     54.21 o 
  20   2   6      206.58      267.14     57.47 o 
  21   2   6       11.39       16.55     58.23 o 
 -22   3   6       62.03        3.50     88.64 o 
 -21   3   6       13.39       48.00     57.33 o 
 -20   3   6      986.91     1075.33     67.57 o 
 -19   3   6        2.70      -66.27     49.60 o 
 -18   3   6      103.95      139.45     49.33 o 
 -17   3   6     1273.32     1371.96     61.76 o 
 -16   3   6      952.02     1022.09     53.26 o 
 -15   3   6        2.78       59.00     37.84 o 
 -14   3   6     2285.06     2264.66     67.05 o 
 -13   3   6      162.68      135.65     22.80 o 
 -12   3   6        1.07      -29.29     19.01 o 
 -11   3   6     6730.95     6633.42     71.77 o 
 -10   3   6     3009.45     3028.05     38.07 o 
  -9   3   6      347.56      353.95     13.96 o 
  -8   3   6     3492.55     3462.66     35.18 o 
  -7   3   6    14485.22    14148.59    115.50 o 
  -6   3   6      302.55      297.58     10.87 o 
  -5   3   6     3937.22     3466.47     57.57 o 
  -4   3   6     4373.39     4509.29     52.63 o 
  -3   3   6    11505.66    12132.73    137.15 o 
  -2   3   6      637.79      576.20     16.12 o 
  -1   3   6    32651.48    32288.04    331.72 o 
   0   3   6      482.71      519.58      8.85 o 
   1   3   6      258.51      312.38      8.02 o 
   2   3   6      169.28      193.84      6.61 o 
   3   3   6     6957.53     5969.19     60.48 o 
   4   3   6     3165.07     3551.75     39.67 o 
   5   3   6    35780.46    38089.58    335.65 o 
   6   3   6       69.72       22.26      8.61 o 
   7   3   6      999.49     1041.27     20.13 o 
   8   3   6      639.17      710.37     19.79 o 
   9   3   6    14724.52    14417.84    144.94 o 
  10   3   6       61.25       85.14     17.70 o 
  11   3   6      705.15      774.62     29.86 o 
  12   3   6     1439.58     1439.60     58.00 o 
  13   3   6      278.44      315.61     47.08 o 
  14   3   6      223.76      293.02     39.13 o 
  15   3   6     4026.52     4094.91     95.09 o 
  16   3   6     2658.91     2596.78     77.83 o 
  17   3   6      186.07      167.41     45.77 o 
  18   3   6       29.27       23.76     48.17 o 
  19   3   6      393.44      370.92     56.91 o 
  20   3   6       15.09        3.22     62.91 o 
  21   3   6      101.15       26.88     57.17 o 
 -22   4   6        0.14       21.25     59.42 o 
 -21   4   6      345.12      410.18     71.65 o 
 -20   4   6        3.75       38.15     63.78 o 
 -19   4   6      108.08      159.52     53.00 o 
 -18   4   6        3.39      -71.75     45.65 o 
 -17   4   6     2605.01     2607.84     95.70 o 
 -16   4   6     1134.27     1212.71     68.86 o 
 -15   4   6      209.46      222.18     40.47 o 
 -14   4   6     2310.57     2214.66     57.23 o 
 -13   4   6      640.01      667.23     30.24 o 
 -12   4   6     1095.36     1122.14     53.80 o 
 -11   4   6     2853.87     2806.07     41.92 o 
 -10   4   6     1066.67     1049.53     21.48 o 
  -9   4   6      502.71      530.69     16.94 o 
  -8   4   6     4113.46     4294.00     41.78 o 
  -7   4   6     4087.38     4106.62     41.16 o 
  -6   4   6     4757.68     4549.15     44.02 o 
  -5   4   6      116.56       82.52      8.07 o 
  -4   4   6    32832.10    32754.80    362.74 o 
  -3   4   6      616.78      611.38     18.36 o 
  -2   4   6     8234.89     8447.40    105.42 o 
  -1   4   6      174.85      199.71     14.42 o 
   0   4   6     2120.37     2141.00     25.70 o 
   1   4   6       46.75       43.82      6.47 o 
   2   4   6     6795.36     6363.14     71.72 o 
   3   4   6      622.66      664.15     13.00 o 
   4   4   6       23.01       26.83      7.18 o 
   5   4   6     2451.50     2473.68     30.32 o 
   6   4   6    15422.76    15176.67    130.33 o 
   7   4   6      130.79      139.44     10.88 o 
   8   4   6     4822.32     4908.79     53.16 o 
   9   4   6      529.50      518.73     22.07 o 
  10   4   6      283.86      254.16     20.31 o 
  11   4   6      151.78      198.18     26.89 o 
  12   4   6     3383.74     3308.41     75.04 o 
  13   4   6      154.13      126.86     32.73 o 
  14   4   6      217.58      222.65     37.15 o 
  15   4   6      667.80      769.95     84.85 o 
  16   4   6      503.35      461.19     46.54 o 
  17   4   6      580.85      657.55     56.05 o 
  18   4   6       59.80       46.90     49.21 o 
  19   4   6       37.96       14.57     50.44 o 
  20   4   6       29.12       28.78     95.26 o 
  21   4   6      240.42      255.56     77.61 o 
 -22   5   6       66.98      160.72     63.32 o 
 -21   5   6       97.71      104.72     57.20 o 
 -20   5   6        3.39      -23.37     54.29 o 
 -19   5   6        0.71      -59.94     48.30 o 
 -18   5   6        4.84      -88.74     54.55 o 
 -17   5   6       76.98       70.59     54.14 o 
 -16   5   6        0.20      -98.15     49.08 o 
 -15   5   6      228.34      190.63     33.32 o 
 -14   5   6       71.80       17.76     26.14 o 
 -13   5   6      427.86      465.46     43.12 o 
 -12   5   6        9.08      -24.39     24.16 o 
 -11   5   6      362.78      411.27     25.90 o 
 -10   5   6      452.92      493.40     17.40 o 
  -9   5   6      107.76      142.91     12.69 o 
  -8   5   6      142.86      131.79     10.93 o 
  -7   5   6      506.07      507.50     12.65 o 
  -6   5   6       86.20       99.79      8.26 o 
  -5   5   6      534.13      438.17     11.86 o 
  -4   5   6     1412.94     1382.75     21.74 o 
  -3   5   6     3053.03     3823.59     49.75 o 
  -2   5   6       40.32       55.28      9.79 o 
  -1   5   6     3892.38     4078.84     55.51 o 
   0   5   6      540.56      627.87     12.62 o 
   1   5   6     2476.54     2477.71     28.65 o 
   2   5   6      331.49      406.25     11.94 o 
   3   5   6     6966.37     7977.32     79.48 o 
   4   5   6     2785.02     3187.14     33.72 o 
   5   5   6      618.37      661.37     15.32 o 
   6   5   6     2485.65     2776.45     32.53 o 
   7   5   6       63.28       48.43     10.94 o 
   8   5   6      104.99      126.61     12.37 o 
   9   5   6      389.23      355.63     18.05 o 
  10   5   6      561.04      568.27     29.44 o 
  11   5   6      389.31      370.78     25.45 o 
  12   5   6      373.59      347.79     33.19 o 
  13   5   6      274.58      174.40     34.00 o 
  14   5   6      391.51      333.33     39.02 o 
  15   5   6        9.79       30.83     38.82 o 
  16   5   6      103.49      121.33     43.57 o 
  17   5   6       86.83       74.10     46.67 o 
  18   5   6       42.06       34.84     51.09 o 
  19   5   6      182.22      201.60     65.72 o 
  20   5   6      274.57      197.63    150.04 o 
  21   5   6        0.94      -56.21     75.05 o 
 -22   6   6       21.04      -11.83     75.70 o 
 -21   6   6      283.66      329.03     72.78 o 
 -20   6   6      322.48      379.78     70.52 o 
 -19   6   6      111.16       12.45     60.53 o 
 -18   6   6      129.31       74.74     57.70 o 
 -17   6   6      705.33      629.83     64.09 o 
 -16   6   6     1741.34     1632.23     71.68 o 
 -15   6   6        6.96       -5.88     37.05 o 
 -14   6   6     1132.65     1238.41     86.82 o 
 -13   6   6     2481.00     2245.48     82.98 o 
 -12   6   6      204.61      257.33     28.58 o 
 -11   6   6      969.57     1060.61     30.95 o 
 -10   6   6      980.16      877.19     22.81 o 
  -9   6   6      148.46      123.28     12.46 o 
  -8   6   6     2934.88     2935.67     32.61 o 
  -7   6   6     2782.68     2816.61     29.72 o 
  -6   6   6     5926.09     6108.42     50.71 o 
  -5   6   6     1610.66     1621.71     23.02 o 
  -4   6   6     6547.92     6226.41     62.32 o 
  -3   6   6      552.28      551.00     14.15 o 
  -2   6   6    13894.83    14829.85    154.86 o 
  -1   6   6      858.46      982.09     16.71 o 
   0   6   6     8993.24     8821.68     95.84 o 
   1   6   6      968.75     1093.38     19.33 o 
   2   6   6     9154.81     8842.75     96.96 o 
   3   6   6      360.13      398.97     11.64 o 
   4   6   6        1.33      -10.92      8.85 o 
   5   6   6       78.68      100.41      9.76 o 
   6   6   6    14772.79    15204.97    145.70 o 
   7   6   6        7.97        3.96     10.73 o 
   8   6   6     6416.83     6462.83     70.56 o 
   9   6   6     1485.09     1499.88     30.61 o 
  10   6   6      395.00      408.16     26.93 o 
  11   6   6      257.69      279.86     28.56 o 
  12   6   6     2568.90     2461.95     64.51 o 
  13   6   6      246.84      254.21     35.05 o 
  14   6   6      662.47      666.39     44.18 o 
  15   6   6      286.20      330.10     42.22 o 
  16   6   6      419.14      429.81     47.78 o 
  17   6   6        9.91       32.73     54.30 o 
  18   6   6     1027.93      962.00     75.54 o 
  19   6   6        8.78      -16.85     61.98 o 
  20   6   6       10.06      -17.59     93.26 o 
  21   6   6       93.22      165.59     98.37 o 
 -21   7   6        9.83        8.22     72.05 o 
 -20   7   6      752.63      794.20    143.49 o 
 -19   7   6       17.16       33.24     64.59 o 
 -18   7   6      423.94      480.67     63.08 o 
 -17   7   6      439.01      420.40     59.23 o 
 -16   7   6     1259.00     1224.89     56.39 o 
 -15   7   6      353.88      411.89     55.45 o 
 -14   7   6     2040.35     2175.78     68.26 o 
 -13   7   6     1131.38     1094.71     68.87 o 
 -12   7   6      288.55      259.96     29.22 o 
 -11   7   6     2010.24     2251.06     45.16 o 
 -10   7   6     5128.85     4964.33     87.40 o 
  -9   7   6      338.44      384.07     15.06 o 
  -8   7   6     2834.13     2818.30     32.39 o 
  -7   7   6    15856.79    15806.81    135.21 o 
  -6   7   6      132.25      166.65      8.94 o 
  -5   7   6     7079.95     6914.16     65.74 o 
  -4   7   6     6311.73     6328.14     63.84 o 
  -3   7   6    27933.47    28788.53    260.06 o 
  -2   7   6      215.15      226.60     10.09 o 
  -1   7   6    27798.04    27987.61    331.28 o 
   0   7   6      113.41       98.83      9.97 o 
   1   7   6     2097.19     1964.20     29.43 o 
   2   7   6      311.18      293.58     13.52 o 
   3   7   6    22398.43    22271.33    207.22 o 
   4   7   6     1562.38     1791.82     26.30 o 
   5   7   6     5162.08     4883.12     51.00 o 
   6   7   6      190.74      196.51     12.93 o 
   7   7   6     1340.04     1308.70     24.49 o 
   8   7   6     1583.89     1650.62     30.77 o 
   9   7   6     6424.89     6585.08     80.20 o 
  10   7   6      355.79      374.77     33.48 o 
  11   7   6     2128.02     2098.76     63.79 o 
  12   7   6     1359.58     1382.82     50.26 o 
  13   7   6     1063.31     1017.36     45.57 o 
  14   7   6      151.82      113.01     53.31 o 
  15   7   6      611.04      645.55     55.05 o 
  16   7   6      713.04      687.37     63.03 o 
  17   7   6       26.47       37.89     56.80 o 
  18   7   6      871.93     1082.19    118.78 o 
  19   7   6       59.22      -20.22     61.82 o 
  20   7   6        1.19      -70.81     66.37 o 
  21   7   6       13.03      -45.68     74.79 o 
 -21   8   6       76.39       51.51     69.89 o 
 -20   8   6       32.18       19.68     69.38 o 
 -19   8   6       78.26      148.30     64.30 o 
 -18   8   6      205.52      261.21    110.11 o 
 -17   8   6      760.32      778.93     53.16 o 
 -16   8   6       92.49      100.37     43.33 o 
 -15   8   6      356.33      395.82     48.18 o 
 -14   8   6       85.30      117.83     32.95 o 
 -13   8   6       10.66      -30.36     29.05 o 
 -12   8   6     5681.21     5263.70     84.70 o 
 -11   8   6      222.80      264.63     23.82 o 
 -10   8   6     4132.89     3574.97     49.18 o 
  -9   8   6      474.62      446.66     17.94 o 
  -8   8   6     5633.75     5610.04     57.66 o 
  -7   8   6      827.99      807.51     17.12 o 
  -6   8   6       21.85       21.27      9.98 o 
  -5   8   6      539.60      470.31     15.13 o 
  -4   8   6      547.40      530.23     23.11 o 
  -3   8   6      165.43      149.51     10.70 o 
  -2   8   6     2693.83     2971.02     34.25 o 
  -1   8   6       16.19       18.13      8.67 o 
   0   8   6      987.05     1033.70     22.09 o 
   1   8   6     1904.85     1941.89     21.99 o 
   2   8   6     5138.32     5442.88     52.14 o 
   3   8   6        0.77       -7.84      9.41 o 
   4   8   6     1835.38     1879.86     26.69 o 
   5   8   6     1047.81     1119.36     20.25 o 
   6   8   6       40.17       32.19     10.11 o 
   7   8   6       15.98       12.53     11.57 o 
   8   8   6      567.38      661.46     21.52 o 
   9   8   6     1603.59     1672.92     33.66 o 
  10   8   6     2359.70     2342.63     41.54 o 
  11   8   6      150.13      117.92     27.17 o 
  12   8   6      124.78       93.41     32.04 o 
  13   8   6        5.15       11.75     38.05 o 
  14   8   6       71.89      120.24     44.14 o 
  15   8   6     1047.54      997.82     64.04 o 
  16   8   6       41.36       19.05    111.58 o 
  17   8   6      789.01      804.98     67.56 o 
  18   8   6       73.72      115.64     63.08 o 
  19   8   6       81.50       37.95     64.15 o 
  20   8   6       45.09       61.88     70.97 o 
 -21   9   6        7.19      -11.41     70.31 o 
 -20   9   6      962.70     1005.32     99.96 o 
 -19   9   6       11.01      -80.67     81.76 o 
 -18   9   6       11.36      -10.49     91.52 o 
 -17   9   6        3.61      -20.38     43.88 o 
 -16   9   6      490.56      453.55     70.78 o 
 -15   9   6      141.17       90.30     40.08 o 
 -14   9   6      407.33      461.01     47.49 o 
 -13   9   6      408.16      386.73     33.74 o 
 -12   9   6      249.64      199.89     25.20 o 
 -11   9   6     4511.83     4041.33     58.74 o 
 -10   9   6      258.27      316.12     21.72 o 
  -9   9   6     1109.18     1105.69     36.00 o 
  -8   9   6      809.95      850.41     24.25 o 
  -7   9   6     1584.62     1517.42     30.54 o 
  -6   9   6       40.74       45.18     11.92 o 
  -5   9   6      450.63      448.06     15.57 o 
  -4   9   6     1020.21      997.37     22.79 o 
  -3   9   6     7227.34     7166.74     76.20 o 
  -2   9   6      180.80      163.72     11.84 o 
  -1   9   6     3998.62     4138.29     47.61 o 
   0   9   6      299.71      340.63     11.99 o 
   1   9   6       23.74       13.47      7.66 o 
   2   9   6      650.95      779.21     16.02 o 
   3   9   6     5348.61     5313.39     51.83 o 
   4   9   6      413.69      498.61     16.53 o 
   5   9   6       55.40       42.70     11.25 o 
   6   9   6       59.07       75.26     12.69 o 
   7   9   6        2.71        6.75     11.75 o 
   8   9   6       42.35       12.48     18.44 o 
   9   9   6     1209.29     1216.04     31.85 o 
  10   9   6       23.56       33.99     21.92 o 
  11   9   6       23.69       -9.13     26.39 o 
  12   9   6     1200.21     1183.09     45.38 o 
  13   9   6        2.40      -41.37     39.03 o 
  14   9   6       66.05       94.38     57.86 o 
  15   9   6       23.44       -9.30     46.61 o 
  16   9   6      107.16       69.73     50.49 o 
  17   9   6      605.58      459.31     85.32 o 
  18   9   6      106.98       84.62     60.34 o 
  19   9   6       97.09      113.14     65.33 o 
  20   9   6        0.94      -80.60     66.53 o 
 -21  10   6       57.49       98.90     73.05 o 
 -20  10   6      634.74      753.90    155.59 o 
 -19  10   6       41.85      138.40     64.08 o 
 -18  10   6      153.79      170.96     56.32 o 
 -17  10   6      922.06      954.16     57.82 o 
 -16  10   6      862.21      878.67     54.09 o 
 -15  10   6      153.50      170.53     42.19 o 
 -14  10   6     1212.46     1244.09     50.38 o 
 -13  10   6     1632.41     1559.40     50.44 o 
 -12  10   6      117.25      127.08     23.61 o 
 -11  10   6     2476.31     2261.39     59.37 o 
 -10  10   6     3770.51     3937.01     68.03 o 
  -9  10   6      240.65      177.97     23.48 o 
  -8  10   6     5973.58     6037.54     86.37 o 
  -7  10   6     8572.14     8363.86     89.66 o 
  -6  10   6     2389.75     2339.38     34.37 o 
  -5  10   6      137.70      120.91     15.10 o 
  -4  10   6    24328.54    23832.73    277.67 o 
  -3  10   6      444.06      458.00     16.98 o 
  -2  10   6     6785.71     6762.54     73.33 o 
  -1  10   6      301.18      319.21     15.72 o 
   0  10   6     3945.59     3875.73     39.23 o 
   1  10   6     1784.09     1853.72     23.75 o 
   2  10   6    13931.84    14002.89    126.80 o 
   3  10   6     1395.72     1429.59     23.19 o 
   4  10   6        4.21       18.36     12.32 o 
   5  10   6      870.28      905.56     25.73 o 
   6  10   6     9202.60     9274.52     95.62 o 
   7  10   6      518.26      536.64     19.26 o 
   8  10   6     5941.54     5903.43    152.38 o 
   9  10   6     1336.57     1348.25     41.43 o 
  10  10   6       23.38        6.98     27.42 o 
  11  10   6       74.34       41.64     27.07 o 
  12  10   6     3199.33     3168.87     74.77 o 
  13  10   6      167.67      226.53     35.08 o 
  14  10   6      204.89      113.37     44.23 o 
  15  10   6     2003.87     2027.35     85.12 o 
  16  10   6      292.05      319.58     75.13 o 
  17  10   6       50.32       91.95     89.35 o 
  18  10   6      156.56      202.19    125.95 o 
  19  10   6      144.28      145.36     65.21 o 
  20  10   6       47.07      139.43    148.74 o 
 -20  11   6      776.11      842.33     78.19 o 
 -19  11   6      330.84      373.87     66.16 o 
 -18  11   6       11.50       19.82     47.85 o 
 -17  11   6      489.97      465.58     52.32 o 
 -16  11   6      355.09      487.76     74.82 o 
 -15  11   6      414.76      471.52     45.29 o 
 -14  11   6      666.35      734.08     41.06 o 
 -13  11   6      327.25      364.58     35.21 o 
 -12  11   6       41.07       57.68     21.98 o 
 -11  11   6     2623.90     2530.50     51.20 o 
 -10  11   6      687.64      778.68     32.71 o 
  -9  11   6      812.54      818.69     31.75 o 
  -8  11   6     1778.31     1794.04     41.09 o 
  -7  11   6     2482.86     2387.67     45.30 o 
  -6  11   6      153.57      126.31     16.02 o 
  -5  11   6       88.13       78.20     15.71 o 
  -4  11   6      819.05      806.99     23.79 o 
  -3  11   6     1047.30     1015.13     27.66 o 
  -2  11   6      115.99      155.87     13.75 o 
  -1  11   6     4873.15     4716.32     60.27 o 
   0  11   6     1193.71     1183.04     22.10 o 
   1  11   6      420.37      516.66     15.42 o 
   2  11   6      269.73      324.59     16.56 o 
   3  11   6       70.29       82.16     11.51 o 
   4  11   6      402.21      433.72     17.00 o 
   5  11   6    15314.52    15597.49    147.97 o 
   6  11   6     1456.04     1523.27     29.54 o 
   7  11   6     3030.12     3139.69     44.78 o 
   8  11   6       10.64       -0.10     23.69 o 
   9  11   6     4647.84     4526.02    141.07 o 
  10  11   6     1070.22      981.74     46.91 o 
  11  11   6        7.26        0.04     27.42 o 
  12  11   6     1953.66     1840.79     82.02 o 
  13  11   6      953.89      891.94     45.46 o 
  14  11   6        5.10       15.64     43.88 o 
  15  11   6     1168.59     1093.90     66.34 o 
  16  11   6      649.93      625.85     63.23 o 
  17  11   6       13.68        4.49     56.75 o 
  18  11   6      217.16      311.96     64.87 o 
  19  11   6       66.48       82.02     66.31 o 
  20  11   6        1.32      -71.09     69.05 o 
 -20  12   6      212.85      318.87    102.61 o 
 -19  12   6     1707.17     1525.21    118.89 o 
 -18  12   6       51.89      -19.71     63.87 o 
 -17  12   6      159.44      274.34     64.14 o 
 -16  12   6        8.21       -7.62     53.23 o 
 -15  12   6      152.59       43.88     53.19 o 
 -14  12   6        1.03        0.81     40.90 o 
 -13  12   6      509.51      431.81     63.28 o 
 -12  12   6      103.39      128.40     28.19 o 
 -11  12   6       18.10       41.92     27.36 o 
 -10  12   6      617.28      567.84     31.79 o 
  -9  12   6       63.29       68.93     24.57 o 
  -8  12   6      244.85      276.78     24.86 o 
  -7  12   6       14.22       -4.38     23.47 o 
  -6  12   6     1038.68     1029.97     32.73 o 
  -5  12   6     7700.24     7479.40    138.10 o 
  -4  12   6     1289.72     1203.65     29.38 o 
  -3  12   6      589.04      585.39     26.19 o 
  -2  12   6     1618.57     1601.21     30.90 o 
  -1  12   6     1620.96     1581.65     40.04 o 
   0  12   6      650.54      631.42     17.89 o 
   1  12   6      113.54      153.37     12.81 o 
   2  12   6     1013.29     1026.23     26.62 o 
   3  12   6     7369.62     7359.64     81.47 o 
   4  12   6      209.44      220.36     16.94 o 
   5  12   6     3843.20     3944.60     53.85 o 
   6  12   6      110.24       78.92     19.98 o 
   7  12   6     1711.46     1727.08     38.95 o 
   8  12   6     1190.37     1200.02     39.98 o 
   9  12   6       56.21      126.81     50.55 o 
  10  12   6      556.31      528.64     33.83 o 
  11  12   6      555.12      493.55     70.91 o 
  12  12   6      204.47      191.65     33.64 o 
  13  12   6        0.13      -14.81     34.93 o 
  14  12   6      380.05      310.75     41.35 o 
  15  12   6      265.76      279.21     80.19 o 
  16  12   6       56.17      110.44     58.40 o 
  17  12   6       25.30      180.49     95.68 o 
  18  12   6       63.80       79.25     62.84 o 
  19  12   6        3.37       21.10     88.52 o 
 -20  13   6      241.74      270.57    102.71 o 
 -19  13   6      147.90      160.17     94.19 o 
 -18  13   6      928.22     1141.11    115.32 o 
 -17  13   6      259.63      262.95     63.96 o 
 -16  13   6      243.58      233.39     59.90 o 
 -15  13   6      363.16      400.08     58.36 o 
 -14  13   6      701.43      794.47    132.60 o 
 -13  13   6      637.25      658.14     48.82 o 
 -12  13   6        4.30       -5.87     28.05 o 
 -11  13   6     1278.95     1318.79     63.19 o 
 -10  13   6      981.58      994.73     37.70 o 
  -9  13   6      688.71      676.10     31.94 o 
  -8  13   6       97.36      103.28     24.42 o 
  -7  13   6     5078.18     5001.49     80.16 o 
  -6  13   6     1585.20     1511.95     51.20 o 
  -5  13   6     7020.14     6808.04    134.36 o 
  -4  13   6      328.12      335.76     34.35 o 
  -3  13   6     9691.83     9308.03    108.67 o 
  -2  13   6     3832.85     3598.15    105.84 o 
  -1  13   6     6346.21     6262.77     77.67 o 
   0  13   6     1268.89     1179.93     25.16 o 
   1  13   6     1750.37     1748.59     29.74 o 
   2  13   6      143.93      133.10     11.37 o 
   3  13   6      955.08      935.51     32.14 o 
   4  13   6     1363.18     1418.96     37.17 o 
   5  13   6    13307.27    13285.65    152.09 o 
   6  13   6     1217.56     1201.37     32.87 o 
   7  13   6       98.13      102.03     23.13 o 
   8  13   6       23.17       36.61     29.38 o 
   9  13   6     1049.23     1043.28    128.69 o 
  10  13   6     2097.16     2004.17     53.32 o 
  11  13   6     1897.46     1909.24     81.44 o 
  12  13   6       48.59      -10.98     32.15 o 
  13  13   6       10.80       48.73     36.85 o 
  14  13   6       77.24       57.78     54.49 o 
  15  13   6      641.05      556.87     57.54 o 
  16  13   6      281.61      246.87     56.34 o 
  17  13   6       91.20      202.84     60.18 o 
  18  13   6       95.80      148.26     63.10 o 
  19  13   6      220.13      227.57    145.83 o 
 -19  14   6      212.28      177.00     70.80 o 
 -18  14   6       52.56       14.38     65.41 o 
 -17  14   6      773.53      726.93     71.43 o 
 -16  14   6       40.49       23.38     69.47 o 
 -15  14   6       91.41       82.65     73.09 o 
 -14  14   6     1669.06     1614.64    133.46 o 
 -13  14   6      251.09      222.27     48.05 o 
 -12  14   6      468.52      473.01     50.57 o 
 -11  14   6     1580.30     1600.64     48.75 o 
 -10  14   6     2278.19     2291.54     55.28 o 
  -9  14   6       59.43       24.76     27.17 o 
  -8  14   6     5893.81     5839.97    106.05 o 
  -7  14   6     1547.17     1641.97     50.67 o 
  -6  14   6     2305.70     2163.14     63.48 o 
  -5  14   6     5259.27     5065.78     91.11 o 
  -4  14   6      794.28      853.35     40.11 o 
  -3  14   6      141.93      140.22     21.57 o 
  -2  14   6    12171.80    11583.87    170.51 o 
  -1  14   6     2155.82     2043.26     38.21 o 
   0  14   6    14294.99    14125.69    157.16 o 
   1  14   6       72.58       77.80     16.50 o 
   2  14   6     1424.13     1492.40     32.84 o 
   3  14   6       58.91       63.53     21.89 o 
   4  14   6      600.77      576.41     28.31 o 
   5  14   6     1166.49     1152.13     50.67 o 
   6  14   6     8435.16     8730.18    153.19 o 
   7  14   6       45.56       17.52     27.57 o 
   8  14   6     2122.67     2198.42     99.74 o 
   9  14   6     2284.57     2142.92    187.69 o 
  10  14   6     2387.37     2328.52     90.99 o 
  11  14   6     1777.88     1691.17     62.71 o 
  12  14   6     1905.72     1985.86     61.91 o 
  13  14   6      491.86      424.66     53.84 o 
  14  14   6       67.18       58.03     40.14 o 
  15  14   6      494.61      470.78     48.07 o 
  16  14   6      260.99      273.20     58.25 o 
  17  14   6      175.28      213.16     59.70 o 
  18  14   6       58.32       18.43     61.76 o 
 -19  15   6      670.19      876.64     81.52 o 
 -18  15   6      150.00      138.48     67.43 o 
 -17  15   6        5.11      -13.01     61.23 o 
 -16  15   6      229.54      200.44     63.45 o 
 -15  15   6      128.20      100.28     90.81 o 
 -14  15   6      297.47      324.25     55.65 o 
 -13  15   6       43.51       20.38     48.31 o 
 -12  15   6      301.95      354.00     49.31 o 
 -11  15   6      930.12     1093.57     42.42 o 
 -10  15   6       31.98       73.76     29.32 o 
  -9  15   6      310.62      289.45     33.60 o 
  -8  15   6      158.35      155.14     34.88 o 
  -7  15   6       41.53       74.26     31.43 o 
  -6  15   6       25.47       14.85     30.24 o 
  -5  15   6      271.92      312.89     47.34 o 
  -4  15   6      154.16      121.28     25.00 o 
  -3  15   6      569.85      543.94     27.04 o 
  -2  15   6       97.84      110.86     21.53 o 
  -1  15   6     3886.82     3712.80     59.61 o 
   0  15   6     2588.23     2534.09     47.26 o 
   1  15   6     1224.25     1259.20     31.19 o 
   2  15   6        5.04       -1.56     16.07 o 
   3  15   6     1182.53     1093.23     34.49 o 
   4  15   6     1694.52     1624.39     45.80 o 
   5  15   6      170.58      176.26     31.29 o 
   6  15   6      130.15      139.91     30.44 o 
   7  15   6      601.72      699.05     49.54 o 
   8  15   6       80.74      156.27     39.96 o 
   9  15   6       68.93       65.38     73.07 o 
  10  15   6       29.39       89.20     67.35 o 
  11  15   6       20.54       32.99     33.10 o 
  12  15   6      107.47       74.50     34.62 o 
  13  15   6      711.46      684.92     45.17 o 
  14  15   6      146.45      128.16     56.33 o 
  15  15   6       81.45       98.52     44.29 o 
  16  15   6      104.99       40.79     58.06 o 
  17  15   6       65.67      121.18     59.01 o 
  18  15   6       76.73      108.77     62.81 o 
 -18  16   6       10.50       46.34     66.96 o 
 -17  16   6       97.46      144.34     64.32 o 
 -16  16   6       27.61        0.16     59.59 o 
 -15  16   6       13.66      -83.05     54.93 o 
 -14  16   6       28.40        3.89     85.61 o 
 -13  16   6       68.95      125.17     44.41 o 
 -12  16   6       30.21      -13.65     40.49 o 
 -11  16   6       11.67      -25.42     32.33 o 
 -10  16   6     2775.12     2726.32    118.60 o 
  -9  16   6      402.09      389.20     33.62 o 
  -8  16   6      445.29      392.28     43.61 o 
  -7  16   6      581.23      646.61     41.14 o 
  -6  16   6     1101.01     1147.24     50.77 o 
  -5  16   6      605.75      599.96     38.70 o 
  -4  16   6     5073.77     5017.19     94.56 o 
  -3  16   6        0.25       34.53     24.57 o 
  -2  16   6      549.33      486.49     42.71 o 
  -1  16   6       68.13       24.10     24.37 o 
   0  16   6     4517.32     4291.44     70.79 o 
   1  16   6      965.48      921.78     32.29 o 
   2  16   6     3291.28     3165.38     57.02 o 
   3  16   6      638.88      570.58     24.23 o 
   4  16   6      359.21      355.21     49.04 o 
   5  16   6      310.68      364.75     35.99 o 
   6  16   6     1767.60     1757.87     58.27 o 
   7  16   6       42.68       -1.95     37.32 o 
   8  16   6      539.49      585.74     49.91 o 
   9  16   6       31.42       47.19     83.31 o 
  10  16   6       11.29      106.49     86.37 o 
  11  16   6      313.20      251.87     93.11 o 
  12  16   6     2865.91     2693.47    151.09 o 
  13  16   6        0.90       15.06     76.27 o 
  14  16   6      558.83      559.15    130.13 o 
  15  16   6      353.65      383.92     54.31 o 
  16  16   6       87.65      149.07     66.40 o 
  17  16   6      281.09      238.55     73.55 o 
 -18  17   6      346.30      379.81     76.03 o 
 -17  17   6      351.06      357.67     76.76 o 
 -16  17   6      296.12      444.84     67.04 o 
 -15  17   6       41.78      110.05     59.65 o 
 -14  17   6     1028.50     1101.91     72.52 o 
 -13  17   6      632.16      580.91     54.27 o 
 -12  17   6      267.03      223.30     49.60 o 
 -11  17   6      587.96      563.06     49.32 o 
 -10  17   6     2322.95     2223.97     66.32 o 
  -9  17   6      140.26      159.71     32.56 o 
  -8  17   6       84.53      100.61     32.88 o 
  -7  17   6     3673.33     3607.73     92.01 o 
  -6  17   6       43.71       69.68     37.15 o 
  -5  17   6     3068.70     2850.90     76.53 o 
  -4  17   6      573.24      557.83     41.93 o 
  -3  17   6      827.99      806.70     36.26 o 
  -2  17   6        5.05       -5.31     28.91 o 
  -1  17   6     6472.81     6325.93    120.29 o 
   0  17   6      338.62      327.92     36.00 o 
   1  17   6       17.63       66.65     24.51 o 
   2  17   6     1035.18      924.18     33.83 o 
   3  17   6     4044.29     4224.38     70.32 o 
   4  17   6       85.23       70.22     31.59 o 
   5  17   6     1249.62     1300.39     49.85 o 
   6  17   6        5.80       23.26     34.43 o 
   7  17   6       96.44      137.21     37.74 o 
   8  17   6      300.77      383.52     48.70 o 
   9  17   6     1863.50     1793.84    127.92 o 
  10  17   6      288.56      256.49     95.31 o 
  11  17   6       42.43       57.90     91.12 o 
  12  17   6      929.49      944.25     71.97 o 
  13  17   6        9.14       23.11     43.52 o 
  14  17   6      205.28      206.65     49.02 o 
  15  17   6      686.74      745.59     61.13 o 
  16  17   6       19.17       46.52     63.60 o 
  17  17   6       21.06      -21.24     66.77 o 
 -17  18   6      256.55      288.30     67.53 o 
 -16  18   6        8.47      -61.01     66.23 o 
 -15  18   6       38.16      -79.08     59.51 o 
 -14  18   6      858.81     1001.42     70.66 o 
 -13  18   6        2.85       78.01     48.71 o 
 -12  18   6      118.93      142.26     37.74 o 
 -11  18   6       13.52       36.05     34.97 o 
 -10  18   6      467.72      552.70     82.99 o 
  -9  18   6       41.52       25.17     32.39 o 
  -8  18   6      458.98      476.94     44.30 o 
  -7  18   6      286.75      341.37     41.96 o 
  -6  18   6      608.23      604.32     72.46 o 
  -5  18   6      151.36      177.75     66.25 o 
  -4  18   6     1898.53     1976.49     63.09 o 
  -3  18   6      222.76      218.43     29.84 o 
  -2  18   6      188.56      161.37     29.73 o 
  -1  18   6       34.51       49.49     39.93 o 
   0  18   6       78.53       81.47     27.24 o 
   1  18   6       18.16       27.91     27.12 o 
   2  18   6     1938.88     1778.81     50.91 o 
   3  18   6     1218.66     1058.52     38.95 o 
   4  18   6       64.57       42.91     39.33 o 
   5  18   6       31.36       23.12     35.35 o 
   6  18   6      772.05      808.43     46.49 o 
   7  18   6       10.83      -39.73     36.47 o 
   8  18   6      246.18      276.43     49.62 o 
   9  18   6       70.85       56.07     86.96 o 
  10  18   6      489.95      259.69     94.47 o 
  11  18   6      155.79        6.14     94.28 o 
  12  18   6      834.44      920.76     50.60 o 
  13  18   6        4.69      -23.99     42.58 o 
  14  18   6       78.06      105.27     52.37 o 
  15  18   6       14.08      -44.52     49.37 o 
  16  18   6      323.52      321.74     56.58 o 
 -16  19   6        8.82       13.00     60.86 o 
 -15  19   6      271.33      213.06     63.66 o 
 -14  19   6        1.24       -7.31     55.31 o 
 -13  19   6      649.03      657.39     57.94 o 
 -12  19   6       13.59       46.17     37.13 o 
 -11  19   6        1.02      -32.59     35.77 o 
 -10  19   6      448.41      462.06     42.57 o 
  -9  19   6      408.24      446.25     39.48 o 
  -8  19   6       42.85       69.66     41.41 o 
  -7  19   6     1930.50     1765.54     65.70 o 
  -6  19   6       48.63       26.99     39.05 o 
  -5  19   6       35.04      -70.51     35.26 o 
  -4  19   6        1.22      -53.15     35.24 o 
  -3  19   6      312.02      351.20     34.49 o 
  -2  19   6      264.34      326.60     33.52 o 
  -1  19   6     1019.99      909.05     41.07 o 
   0  19   6       28.03      -38.30     27.51 o 
   1  19   6       93.16      119.57     29.37 o 
   2  19   6      426.49      328.05     40.25 o 
   3  19   6       61.42      132.77     34.68 o 
   4  19   6       52.00       84.69     24.25 o 
   5  19   6      632.74      701.87     50.30 o 
   6  19   6        6.35      -38.93     38.39 o 
   7  19   6      184.66      285.16     42.16 o 
   8  19   6       92.48       19.38     53.60 o 
   9  19   6       34.44      -40.32     94.76 o 
  10  19   6       58.38       44.85    101.06 o 
  11  19   6     1699.76     1483.63    130.19 o 
  12  19   6        0.86       32.46    100.51 o 
  13  19   6       24.84       -8.40     73.49 o 
  14  19   6       13.81      -14.53     45.26 o 
  15  19   6      145.96      180.24     51.06 o 
  16  19   6       34.28       66.42     53.14 o 
 -16  20   6      331.56      292.35     66.31 o 
 -15  20   6       30.17       11.96     70.93 o 
 -14  20   6      111.72       61.23     60.39 o 
 -13  20   6      694.10      633.13     58.19 o 
 -12  20   6       88.52       72.00     39.15 o 
 -11  20   6      877.03      948.54     48.40 o 
 -10  20   6      473.60      538.27     61.16 o 
  -9  20   6      484.86      492.91     48.49 o 
  -8  20   6       38.71       37.50     42.30 o 
  -7  20   6      516.27      548.51     59.40 o 
  -6  20   6      532.78      617.93     48.14 o 
  -5  20   6     1783.51     1745.16     67.27 o 
  -4  20   6     1411.46     1290.93     49.25 o 
  -3  20   6        5.11       14.08     32.46 o 
  -2  20   6      141.61      121.76     44.04 o 
  -1  20   6       90.38      165.70     51.84 o 
   0  20   6      207.83      190.92     32.67 o 
   1  20   6       63.56       54.75     30.96 o 
   2  20   6     1926.58     1955.44     56.10 o 
   3  20   6      711.64      753.18     35.10 o 
   4  20   6        6.91      -13.50     28.11 o 
   5  20   6       88.24       99.53     25.98 o 
   6  20   6     1362.14     1476.56     62.08 o 
   7  20   6       14.69       19.79     43.00 o 
   8  20   6      335.52      416.49     58.09 o 
   9  20   6       25.41       35.72     95.10 o 
  10  20   6       51.07       -3.34    103.31 o 
  11  20   6      574.77      521.45    113.88 o 
  12  20   6     1454.56     1240.73    130.65 o 
  13  20   6      146.02      143.90     43.26 o 
  14  20   6       22.46      -26.93     81.25 o 
  15  20   6       18.61       -1.75     53.80 o 
 -15  21   6      494.65      546.51    131.57 o 
 -14  21   6      281.97      283.65     65.77 o 
 -13  21   6      410.34      346.25     56.17 o 
 -12  21   6       12.44       17.28     42.31 o 
 -11  21   6      622.25      630.36     47.05 o 
 -10  21   6       33.53       90.01     40.75 o 
  -9  21   6      435.98      526.37     64.60 o 
  -8  21   6      112.15       88.62     58.11 o 
  -7  21   6     1941.94     1960.32    156.30 o 
  -6  21   6      932.97      986.56    116.10 o 
  -5  21   6     2020.71     2232.19     78.42 o 
  -4  21   6       28.56       16.55     35.12 o 
  -3  21   6      363.55      385.99     46.80 o 
  -2  21   6     1060.08     1022.93     44.69 o 
  -1  21   6     1553.20     1561.18     53.22 o 
   0  21   6       19.20       48.65     33.65 o 
   1  21   6       33.82       50.56     33.72 o 
   2  21   6      116.90       96.59     48.65 o 
   3  21   6      944.32      972.61     55.33 o 
   4  21   6      381.79      388.16     32.88 o 
   5  21   6     2209.84     2248.69     55.80 o 
   6  21   6       76.26       24.21     26.43 o 
   7  21   6      474.79      434.32     48.87 o 
   8  21   6       65.30      -13.65     53.13 o 
   9  21   6      417.19      323.03    110.82 o 
  10  21   6      523.61      287.12    107.09 o 
  11  21   6       42.55      -18.77     99.37 o 
  12  21   6       11.62      -48.85    107.20 o 
  13  21   6      458.26      479.42    123.25 o 
  14  21   6       18.98       15.78     55.29 o 
 -14  22   6      231.85      302.09     67.26 o 
 -13  22   6      127.65       85.27     53.77 o 
 -12  22   6      469.27      431.66     49.81 o 
 -11  22   6       17.60       -2.89     41.49 o 
 -10  22   6       93.84       56.48     41.83 o 
  -9  22   6       88.68        0.44     43.11 o 
  -8  22   6      450.61      498.19     90.01 o 
  -7  22   6        5.71       16.14     93.80 o 
  -6  22   6       42.35       31.79     51.88 o 
  -5  22   6       13.54      -30.68     44.82 o 
  -4  22   6       93.88       45.70     37.82 o 
  -3  22   6        3.29      -13.92     36.31 o 
  -2  22   6     1002.45     1157.76     51.68 o 
  -1  22   6       28.53       41.05     35.73 o 
   0  22   6      201.37      281.77     59.35 o 
   1  22   6       76.65       60.25     34.83 o 
   2  22   6      333.31      289.61     54.63 o 
   3  22   6        2.79       24.90     34.59 o 
   4  22   6       12.43       -0.64     31.27 o 
   5  22   6      158.37      189.65     33.32 o 
   6  22   6        9.78       11.94     29.38 o 
   7  22   6      365.05      383.23     51.40 o 
   8  22   6       85.34       92.20     57.50 o 
   9  22   6      174.30      174.57    105.33 o 
  10  22   6      188.77      219.16    115.57 o 
  11  22   6       26.74        1.91    110.64 o 
  12  22   6       10.46       72.41    109.68 o 
  13  22   6        8.01      122.98    117.13 o 
 -13  23   6      466.00      453.54     88.46 o 
 -12  23   6      550.72      683.03     74.42 o 
 -11  23   6      101.40      119.30     43.70 o 
 -10  23   6      302.45      242.80     45.61 o 
  -9  23   6       19.16      -30.99     44.14 o 
  -8  23   6      421.40      471.89     55.64 o 
  -7  23   6     2131.06     2112.98     79.90 o 
  -6  23   6       30.87      -11.32     51.63 o 
  -5  23   6       20.98        1.65     46.67 o 
  -4  23   6       52.64      115.23     63.36 o 
  -3  23   6      315.93      294.82     42.53 o 
  -2  23   6       23.81       47.31     38.81 o 
  -1  23   6      695.70      694.61     45.98 o 
   0  23   6      231.02      154.40     39.20 o 
   1  23   6      113.21      100.93     38.46 o 
   2  23   6       85.44       76.16     37.78 o 
   3  23   6       17.38        1.96     36.24 o 
   4  23   6      611.69      737.03     68.71 o 
   5  23   6      630.82      640.37     44.29 o 
   6  23   6       13.70       21.76     32.42 o 
   7  23   6        4.26      -11.51     30.57 o 
   8  23   6       97.24       16.81     78.17 o 
   9  23   6      617.38      575.85    116.99 o 
  10  23   6      124.76       75.51    114.98 o 
  11  23   6      146.98      141.83    116.88 o 
  12  23   6      313.56      262.85    119.70 o 
 -12  24   6       45.69       61.03     53.99 o 
 -11  24   6        8.45       34.63     92.31 o 
 -10  24   6      274.06      263.94     50.93 o 
  -9  24   6      273.34      278.60     51.16 o 
  -8  24   6      640.79      819.41     62.81 o 
  -7  24   6       20.91        1.19     55.24 o 
  -6  24   6      526.77      487.10     55.22 o 
  -5  24   6       77.38       91.09     59.42 o 
  -4  24   6     1353.37     1580.45     72.82 o 
  -3  24   6      170.84      139.39     41.85 o 
  -2  24   6      646.20      692.92     66.67 o 
  -1  24   6       15.65       -5.76     42.25 o 
   0  24   6     1657.53     1660.35     60.24 o 
   1  24   6       56.71       51.49     52.70 o 
   2  24   6      780.32      897.22     65.38 o 
   3  24   6      730.15      813.34     48.64 o 
   4  24   6        7.87      -12.09     38.95 o 
   5  24   6      188.55      195.49     38.10 o 
   6  24   6     1182.15     1332.87     79.14 o 
   7  24   6       88.99       58.13     34.37 o 
   8  24   6      307.99      326.23    130.33 o 
   9  24   6       39.34       15.68    115.39 o 
  10  24   6       39.03     -160.42    114.06 o 
  11  24   6      117.28      222.17    122.91 o 
 -11  25   6      227.96      264.41     52.47 o 
 -10  25   6      476.88      502.19     61.51 o 
  -9  25   6       30.89        4.92     53.53 o 
  -8  25   6      151.30      196.13     56.28 o 
  -7  25   6       30.06        4.70     52.47 o 
  -6  25   6      341.79      328.29     56.64 o 
  -5  25   6      539.31      541.27     58.44 o 
  -4  25   6       58.74       43.28     53.83 o 
  -3  25   6      260.85      187.90     45.49 o 
  -2  25   6        6.69      -45.60     42.00 o 
  -1  25   6       88.07       74.58     43.37 o 
   0  25   6      146.31       79.07     43.39 o 
   1  25   6      253.78      249.10     44.80 o 
   2  25   6     2124.43     2234.19     71.88 o 
   3  25   6        8.43       29.31     51.27 o 
   4  25   6      392.87      395.78     76.32 o 
   5  25   6        3.67      -16.46     38.93 o 
   6  25   6       75.24      113.04     39.10 o 
   7  25   6      209.57      247.25     39.17 o 
   8  25   6      153.62      154.35     60.81 o 
   9  25   6      182.33        5.02    112.88 o 
  10  25   6       41.00      -19.10    118.29 o 
  -9  26   6       43.84       11.79     56.59 o 
  -8  26   6      240.89      303.74     59.50 o 
  -7  26   6        1.17      -99.61     68.02 o 
  -6  26   6      773.96      886.40    105.08 o 
  -5  26   6      192.85      151.19     57.21 o 
  -4  26   6      143.88       53.95     83.82 o 
  -3  26   6       41.80       -7.50     55.37 o 
  -2  26   6      213.08      235.34     47.73 o 
  -1  26   6       24.19       44.23     44.57 o 
   0  26   6       76.84       18.04     45.30 o 
   1  26   6       75.37       35.41     43.96 o 
   2  26   6       93.05       91.66     44.82 o 
   3  26   6     2669.48     3065.00     96.73 o 
   4  26   6      505.54      529.87     49.21 o 
   5  26   6       43.03       98.82     41.03 o 
   6  26   6       47.36      137.73     55.24 o 
   7  26   6       43.36       27.35     38.93 o 
   8  26   6      275.65      314.52     49.30 o 
  -7  27   6      567.17      456.37     64.93 o 
  -6  27   6      205.22      161.30     60.24 o 
  -5  27   6      165.06      248.73     63.34 o 
  -4  27   6       20.26      127.10     60.56 o 
  -3  27   6      354.93      314.26     61.36 o 
  -2  27   6        0.14      -20.88     58.85 o 
  -1  27   6      686.05      818.17     56.79 o 
   0  27   6       21.27      123.66     47.91 o 
   1  27   6     1000.58      968.38     73.92 o 
   2  27   6     1414.75     1713.77     68.76 o 
   3  27   6      227.18      195.38     48.35 o 
   4  27   6      586.53      715.85     56.47 o 
   5  27   6      676.36      752.83     53.81 o 
   6  27   6        0.29      -61.50     41.17 o 
  -4  28   6      686.22      670.57     70.03 o 
  -3  28   6       74.54       66.47     62.07 o 
  -2  28   6       63.28       75.21     62.06 o 
  -1  28   6        0.28      -40.00     49.69 o 
   0  28   6       10.58      -12.87     48.57 o 
   1  28   6      119.58       75.38     48.40 o 
   2  28   6       32.16      -19.13     47.23 o 
   3  28   6      276.88      362.83     52.23 o 
 -22   1   7        2.65      -47.66     74.06 o 
 -21   1   7      103.38       76.36     70.81 o 
 -20   1   7      114.20      129.95     65.11 o 
 -19   1   7      120.58       76.62     50.45 o 
 -18   1   7       62.02        8.65     47.49 o 
 -17   1   7     2638.92     2575.21    146.79 o 
 -16   1   7     1152.89     1121.03     51.63 o 
 -15   1   7      554.73      544.68     49.41 o 
 -14   1   7     2441.02     2317.58     59.01 o 
 -13   1   7     1169.24     1227.03     70.01 o 
 -12   1   7     1843.39     1767.43     36.17 o 
 -11   1   7      108.07      123.47     14.70 o 
 -10   1   7      135.63       86.12     12.18 o 
  -9   1   7       26.84       24.71      8.66 o 
  -8   1   7     5884.50     5891.57     53.29 o 
  -7   1   7     2159.74     2147.11     25.89 o 
  -6   1   7       28.88       28.47      8.56 o 
  -5   1   7     1841.61     1824.81     25.52 o 
  -4   1   7     8188.77     7797.78     83.73 o 
  -3   1   7      696.11      684.06     15.51 o 
  -2   1   7     5084.72     5513.84    145.12 o 
  -1   1   7     2047.81     2117.46     25.57 o 
   0   1   7     8098.74     8056.29     86.83 o 
   1   1   7       17.99       21.61      7.28 o 
   2   1   7    32754.97    33296.07    307.69 o 
   3   1   7      154.09      160.40      9.53 o 
   4   1   7     4261.88     4567.71     49.27 o 
   5   1   7     1526.50     1590.48     23.93 o 
   6   1   7     5281.75     5184.87     60.32 o 
   7   1   7      178.55      169.06     13.01 o 
   8   1   7     6176.50     6197.69     72.91 o 
   9   1   7      307.49      331.15     16.76 o 
  10   1   7     1406.22     1347.01     31.83 o 
  11   1   7       20.53       -5.94     18.28 o 
  12   1   7     1838.48     1832.26     66.01 o 
  13   1   7      352.81      319.80     43.24 o 
  14   1   7     1101.55     1334.56     82.22 o 
  15   1   7      211.71      152.80     49.14 o 
  16   1   7     1349.65     1450.01     74.73 o 
  17   1   7     2448.68     2340.02    100.05 o 
  18   1   7      102.73      132.43     59.62 o 
  19   1   7      543.15      570.47     71.92 o 
  20   1   7        2.49       30.02     54.60 o 
  21   1   7       47.07      111.78     58.75 o 
 -22   2   7       45.03      132.68     74.30 o 
 -21   2   7        5.68      -62.78     69.97 o 
 -20   2   7     1189.87     1163.83     87.40 o 
 -19   2   7        1.09      -36.73     71.32 o 
 -18   2   7      818.96      984.24     71.75 o 
 -17   2   7      345.37      280.82     46.94 o 
 -16   2   7      594.31      578.10     48.17 o 
 -15   2   7      491.48      474.41     43.33 o 
 -14   2   7     5045.00     5023.89     91.34 o 
 -13   2   7     3108.29     3053.98     57.78 o 
 -12   2   7       16.38       13.81     18.74 o 
 -11   2   7     4033.35     3984.27     46.62 o 
 -10   2   7     5937.01     5856.70     58.65 o 
  -9   2   7     1467.37     1406.90     28.79 o 
  -8   2   7     4984.06     4846.40     47.50 o 
  -7   2   7    18838.95    19313.31    154.44 o 
  -6   2   7      172.90      163.20      9.93 o 
  -5   2   7    17280.55    17460.59    146.28 o 
  -4   2   7     5344.73     5212.80     47.98 o 
  -3   2   7     6975.51     7118.50     77.56 o 
  -2   2   7     1043.91     1091.78     19.09 o 
  -1   2   7    58121.27    59355.38    607.82 o 
   0   2   7     1183.32     1326.05     20.16 o 
   1   2   7     2677.75     3429.35     41.96 o 
   2   2   7       98.11      110.30      6.56 o 
   3   2   7    21136.16    20388.79    182.29 o 
   4   2   7       45.08       38.84      8.01 o 
   5   2   7    17728.39    17150.79    161.66 o 
   6   2   7      352.41      354.24     14.29 o 
   7   2   7      107.28       74.73     11.64 o 
   8   2   7     1591.27     1566.86     26.38 o 
   9   2   7     8018.11     7979.33     82.31 o 
  10   2   7     2546.38     2568.05     43.52 o 
  11   2   7     4339.46     4376.55     79.70 o 
  12   2   7      227.45      274.00     49.82 o 
  13   2   7      399.73      435.73     38.71 o 
  14   2   7      459.13      438.84     40.23 o 
  15   2   7     1948.30     1952.25     66.89 o 
  16   2   7     1001.07     1190.93     96.82 o 
  17   2   7     1447.92     1394.11     63.19 o 
  18   2   7      678.55      683.74     57.49 o 
  19   2   7      576.19      568.88     60.84 o 
  20   2   7        5.22       62.09     57.38 o 
  21   2   7       68.64      111.77     62.24 o 
 -22   3   7        0.64       21.26     72.80 o 
 -21   3   7        5.77      -66.29     57.35 o 
 -20   3   7      161.70      200.98     56.08 o 
 -19   3   7       79.35       59.90     52.12 o 
 -18   3   7       43.24       29.18     47.13 o 
 -17   3   7      358.77      402.16     89.57 o 
 -16   3   7     1359.02     1290.39     57.38 o 
 -15   3   7      453.24      471.44     47.69 o 
 -14   3   7     2485.45     2369.17     59.55 o 
 -13   3   7       13.70        6.52     29.42 o 
 -12   3   7      738.09      820.40     26.47 o 
 -11   3   7        9.51       -0.53     15.28 o 
 -10   3   7       76.48       81.23     14.04 o 
  -9   3   7      361.34      386.78     14.92 o 
  -8   3   7     9743.78     9502.76     80.64 o 
  -7   3   7      574.64      576.37     14.31 o 
  -6   3   7      856.42      963.88     15.91 o 
  -5   3   7     1508.75     1487.02     18.29 o 
  -4   3   7      160.74      252.05     10.27 o 
  -3   3   7     1648.38     1687.17     22.68 o 
  -2   3   7     1352.98     1465.27     31.56 o 
  -1   3   7      445.21      480.72     12.74 o 
   0   3   7      187.21      169.74     10.69 o 
   1   3   7      588.04      646.44     18.15 o 
   2   3   7     4945.50     5189.98     46.21 o 
   3   3   7        0.00        0.47      6.43 o 
   4   3   7     1377.08     1416.50     20.21 o 
   5   3   7     1941.82     1947.87     25.00 o 
   6   3   7       21.37       36.39     10.67 o 
   7   3   7      942.78     1002.02     23.99 o 
   8   3   7       15.79       28.85     11.90 o 
   9   3   7     1494.43     1515.91     28.60 o 
  10   3   7     3003.23     3152.18     49.57 o 
  11   3   7      287.03      296.44     38.04 o 
  12   3   7      110.93       69.91     30.98 o 
  13   3   7        7.14       13.69     31.16 o 
  14   3   7       73.19       74.46     57.79 o 
  15   3   7     2186.36     2195.12     71.38 o 
  16   3   7       51.60       78.47     43.95 o 
  17   3   7      104.13      127.46     47.31 o 
  18   3   7      218.88      210.54     52.70 o 
  19   3   7       72.75       86.25     55.38 o 
  20   3   7        0.55       44.81     58.79 o 
  21   3   7        8.64       -1.70     60.04 o 
 -22   4   7       83.23      129.64     62.55 o 
 -21   4   7       36.15      102.96     60.24 o 
 -20   4   7      330.08      403.37     58.56 o 
 -19   4   7       75.39       88.60     54.57 o 
 -18   4   7      281.73      297.14     50.51 o 
 -17   4   7       24.85       31.42     55.24 o 
 -16   4   7      962.15      865.15     81.54 o 
 -15   4   7       59.86       67.51     47.46 o 
 -14   4   7      254.48      271.10     28.93 o 
 -13   4   7     3216.50     3262.55     60.95 o 
 -12   4   7        0.75       -7.40     20.81 o 
 -11   4   7     1655.56     1502.51     36.25 o 
 -10   4   7     1162.51     1143.69     24.62 o 
  -9   4   7     1558.94     1621.52     25.50 o 
  -8   4   7     1487.35     1451.17     21.80 o 
  -7   4   7     2493.97     2403.48     27.64 o 
  -6   4   7      485.35      495.59     14.90 o 
  -5   4   7       25.83       33.67      7.31 o 
  -4   4   7      427.22      457.35     13.67 o 
  -3   4   7      183.15      143.84     11.02 o 
  -2   4   7     6623.79     7091.07     65.73 o 
  -1   4   7    27571.07    29421.17    284.68 o 
   0   4   7    15248.02    16666.27    147.69 o 
   1   4   7      134.36       91.33      6.39 o 
   2   4   7     1198.94     1409.31     19.53 o 
   3   4   7      197.37      165.24      8.47 o 
   4   4   7      113.14      102.71      7.88 o 
   5   4   7     1451.46     1304.19     19.31 o 
   6   4   7     2951.70     3122.18     33.92 o 
   7   4   7      414.38      442.97     15.96 o 
   8   4   7     1279.31     1237.94     22.54 o 
   9   4   7     2412.14     2545.82     46.96 o 
  10   4   7       92.63       85.87     18.60 o 
  11   4   7      107.30       71.02     25.17 o 
  12   4   7      264.29      346.55     62.76 o 
  13   4   7      375.74      377.78     37.12 o 
  14   4   7       56.28       64.31     34.84 o 
  15   4   7       23.01        9.87     39.43 o 
  16   4   7       82.75       54.48     42.87 o 
  17   4   7       11.81        3.68     45.47 o 
  18   4   7      536.88      486.03     55.97 o 
  19   4   7        0.93      -41.56     50.41 o 
  20   4   7       83.57       29.36     70.26 o 
  21   4   7       37.41        0.47    113.03 o 
 -22   5   7        3.77      -83.43     61.06 o 
 -21   5   7      344.73      517.45     83.59 o 
 -20   5   7       15.89        5.89     55.43 o 
 -19   5   7      274.12      186.86     52.20 o 
 -18   5   7      309.09      372.24     53.94 o 
 -17   5   7     1319.73     1278.55    101.82 o 
 -16   5   7      116.51      108.29     41.68 o 
 -15   5   7     1298.11     1358.54     42.36 o 
 -14   5   7     5240.79     5191.69     93.24 o 
 -13   5   7     2223.81     2257.82     83.97 o 
 -12   5   7      667.29      702.14     27.97 o 
 -11   5   7     2935.99     2939.11     47.10 o 
 -10   5   7     2908.09     2981.91     41.54 o 
  -9   5   7       83.51       67.93     12.01 o 
  -8   5   7    13107.21    13263.54    110.53 o 
  -7   5   7     7048.26     6768.86     58.15 o 
  -6   5   7     2703.46     2782.12     41.57 o 
  -5   5   7      259.55      307.66     10.88 o 
  -4   5   7    38548.67    39826.34    353.12 o 
  -3   5   7      238.84      216.24     10.05 o 
  -2   5   7     5704.99     5620.04     59.73 o 
  -1   5   7     8099.97     8387.22     81.24 o 
   0   5   7     8384.21     8001.21     79.93 o 
   1   5   7      241.22      319.19      9.85 o 
   2   5   7    42715.70    44381.68    430.01 o 
   3   5   7     1933.41     2093.20     25.95 o 
   4   5   7      203.57      185.46     11.31 o 
   5   5   7      632.92      635.72     14.17 o 
   6   5   7    12454.00    12287.96    112.13 o 
   7   5   7      457.47      503.58     15.68 o 
   8   5   7     3711.54     3543.18     63.17 o 
   9   5   7     3133.87     3163.90     43.76 o 
  10   5   7      739.98      837.40     27.78 o 
  11   5   7       13.83        5.23     23.78 o 
  12   5   7     5512.69     5211.26    102.54 o 
  13   5   7      260.60      294.76     42.48 o 
  14   5   7      307.24      295.54     39.55 o 
  15   5   7     3842.80     3724.79     91.19 o 
  16   5   7       10.43      -14.49     41.84 o 
  17   5   7       11.81      -41.29     44.38 o 
  18   5   7      577.50      526.54     56.85 o 
  19   5   7      692.22      843.96     79.33 o 
  20   5   7        3.44      -79.38     85.64 o 
  21   5   7       72.28       54.48     74.88 o 
 -22   6   7        2.28       98.62     83.37 o 
 -21   6   7       23.69       21.05    110.72 o 
 -20   6   7      385.51      403.53     60.91 o 
 -19   6   7        1.14        9.69     69.97 o 
 -18   6   7      377.40      428.15    105.26 o 
 -17   6   7      170.28      249.51     57.74 o 
 -16   6   7      179.02      236.25     43.65 o 
 -15   6   7      266.54      331.30     42.51 o 
 -14   6   7     2906.39     3017.45    110.13 o 
 -13   6   7      423.82      409.05     32.79 o 
 -12   6   7       13.55        0.73     20.38 o 
 -11   6   7     1478.74     1522.77     34.93 o 
 -10   6   7       78.95       88.71     17.84 o 
  -9   6   7       32.17       12.04     13.71 o 
  -8   6   7     2258.55     2300.02     31.44 o 
  -7   6   7     2781.10     2802.65     28.60 o 
  -6   6   7      686.37      724.63     23.33 o 
  -5   6   7     6328.47     5884.73     55.21 o 
  -4   6   7       64.94       58.90     10.03 o 
  -3   6   7       34.15       43.42     13.81 o 
  -2   6   7      204.53      172.05     10.10 o 
  -1   6   7      302.08      200.44      9.36 o 
   0   6   7     1020.54     1224.23     16.57 o 
   1   6   7     6469.23     7204.90     64.80 o 
   2   6   7       52.97       24.27      8.50 o 
   3   6   7    12632.84    12982.23    131.63 o 
   4   6   7      203.69      206.47     10.00 o 
   5   6   7     4134.28     4005.90     41.59 o 
   6   6   7      280.94      312.45     13.11 o 
   7   6   7      314.61      376.86     13.64 o 
   8   6   7      111.66       97.50     15.73 o 
   9   6   7     5305.13     5607.74     67.22 o 
  10   6   7       27.49       -5.14     17.11 o 
  11   6   7       12.11       -5.40     23.53 o 
  12   6   7      506.46      461.73     36.68 o 
  13   6   7      711.82      730.73     73.12 o 
  14   6   7      115.41       98.67     48.00 o 
  15   6   7     1020.89     1043.59     53.12 o 
  16   6   7      209.36      274.56     46.73 o 
  17   6   7      248.13      161.74     57.85 o 
  18   6   7      256.81      200.07     63.89 o 
  19   6   7      103.60      142.67     68.17 o 
  20   6   7        6.03      -94.25     67.20 o 
 -21   7   7        0.11      -76.72     71.30 o 
 -20   7   7        4.24       19.38     72.53 o 
 -19   7   7      249.62      235.78     66.11 o 
 -18   7   7        8.35      -19.83     58.31 o 
 -17   7   7      134.76      175.57     60.39 o 
 -16   7   7       70.00       54.37     41.95 o 
 -15   7   7        0.43      -74.86     37.43 o 
 -14   7   7       66.71       60.03     36.79 o 
 -13   7   7      285.93      221.21     32.13 o 
 -12   7   7       53.02       53.19     23.96 o 
 -11   7   7     1087.72     1040.51     58.97 o 
 -10   7   7     1017.57     1004.06     26.84 o 
  -9   7   7      342.74      325.43     16.19 o 
  -8   7   7       25.21        2.39     11.67 o 
  -7   7   7        2.40       -1.29      8.55 o 
  -6   7   7      614.11      637.89     15.03 o 
  -5   7   7       78.03       77.76     11.85 o 
  -4   7   7       54.61       17.59     10.69 o 
  -3   7   7      727.17      797.87     18.45 o 
  -2   7   7       19.52       28.39      9.86 o 
  -1   7   7      637.49      741.80     15.56 o 
   0   7   7      879.64     1026.40     16.50 o 
   1   7   7      232.11      349.49     13.59 o 
   2   7   7       59.93       32.53      8.92 o 
   3   7   7       22.72        8.21      9.31 o 
   4   7   7       44.32       65.30      9.80 o 
   5   7   7       45.30       56.07      9.68 o 
   6   7   7      112.55      122.02     11.24 o 
   7   7   7       78.12       89.00     13.11 o 
   8   7   7       55.81       49.83     15.27 o 
   9   7   7      186.03      198.24     17.01 o 
  10   7   7       15.80       22.58     18.43 o 
  11   7   7      108.83      102.98     30.03 o 
  12   7   7       72.09       61.97     31.00 o 
  13   7   7       80.68       48.51     33.80 o 
  14   7   7      316.31      310.12     40.26 o 
  15   7   7      476.60      483.11     63.15 o 
  16   7   7      177.57      173.16     68.95 o 
  17   7   7      322.95      260.27     58.51 o 
  18   7   7      180.30      108.22     62.32 o 
  19   7   7        2.55      -69.33     65.77 o 
  20   7   7      102.47      169.03     72.17 o 
 -21   8   7        0.63       -9.54     71.22 o 
 -20   8   7      650.87      543.65     72.75 o 
 -19   8   7      208.88      217.49     63.96 o 
 -18   8   7        7.30     -111.94     55.97 o 
 -17   8   7      335.14      351.19     47.94 o 
 -16   8   7      191.39      195.89     45.01 o 
 -15   8   7       70.51       37.09     39.70 o 
 -14   8   7     3128.49     2972.72     77.69 o 
 -13   8   7     2585.28     2433.60     61.19 o 
 -12   8   7      699.09      658.63     30.03 o 
 -11   8   7     3804.49     3404.17     57.58 o 
 -10   8   7     1378.15     1391.39     33.38 o 
  -9   8   7       61.22       80.75     20.64 o 
  -8   8   7      597.23      662.82     21.20 o 
  -7   8   7     6825.88     6958.47     72.39 o 
  -6   8   7      219.59      218.54     12.45 o 
  -5   8   7     5111.67     5081.83     54.74 o 
  -4   8   7     4480.44     4615.20     50.30 o 
  -3   8   7     3422.83     3359.99     41.95 o 
  -2   8   7      338.17      327.46     15.16 o 
  -1   8   7    22060.46    22109.73    191.96 o 
   0   8   7     1174.30     1378.68     18.66 o 
   1   8   7    12016.77    12670.87    104.86 o 
   2   8   7      294.09      312.90     12.31 o 
   3   8   7     2073.13     1806.43     25.91 o 
   4   8   7     3650.46     3829.13     42.89 o 
   5   8   7    10640.26    10631.80     95.98 o 
   6   8   7     1049.27     1030.25     20.46 o 
   7   8   7      999.60     1061.18     20.79 o 
   8   8   7      459.01      447.73     20.90 o 
   9   8   7    10185.67    10497.26    121.95 o 
  10   8   7      657.39      647.66     26.26 o 
  11   8   7     4647.99     4530.91     90.00 o 
  12   8   7      412.04      404.30     41.50 o 
  13   8   7      471.03      396.68     46.26 o 
  14   8   7      119.83      106.39     44.90 o 
  15   8   7     1210.68     1091.19     65.34 o 
  16   8   7      126.91       71.97     51.89 o 
  17   8   7      233.14      205.73     64.67 o 
  18   8   7     1307.90     1356.85     82.19 o 
  19   8   7      115.89       81.92     68.97 o 
  20   8   7      176.17      209.56    200.49 o 
 -21   9   7      328.72      482.01     83.58 o 
 -20   9   7       47.32      -33.47     66.10 o 
 -19   9   7       29.14      -60.15     62.97 o 
 -18   9   7      247.33      180.72     59.15 o 
 -17   9   7     1855.29     2010.81     75.02 o 
 -16   9   7      433.09      358.31     46.51 o 
 -15   9   7     1113.19     1175.23     54.68 o 
 -14   9   7     2351.79     2250.47     61.55 o 
 -13   9   7      342.68      347.48     34.83 o 
 -12   9   7       31.02       32.88     24.97 o 
 -11   9   7     1856.66     1886.21     53.87 o 
 -10   9   7      103.81      153.51     20.66 o 
  -9   9   7        3.19        2.92     16.66 o 
  -8   9   7     4702.21     4742.20     61.35 o 
  -7   9   7      345.26      329.51     15.77 o 
  -6   9   7      117.06       98.13     11.90 o 
  -5   9   7      537.32      476.11     21.14 o 
  -4   9   7     6317.66     6218.70     65.21 o 
  -3   9   7     3746.82     3761.43     43.24 o 
  -2   9   7     8228.60     7717.32     76.44 o 
  -1   9   7      249.25      346.94     14.62 o 
   0   9   7    12465.23    12461.15    103.39 o 
   1   9   7      121.29      111.87      9.48 o 
   2   9   7    14250.51    14103.93    116.82 o 
   3   9   7      548.29      626.62     15.40 o 
   4   9   7      705.53      746.28     20.29 o 
   5   9   7     3581.20     3707.98     44.50 o 
   6   9   7     8226.58     8367.11     80.96 o 
   7   9   7      578.86      593.55     20.35 o 
   8   9   7     1618.11     1637.21     49.53 o 
   9   9   7      698.20      708.59     35.28 o 
  10   9   7     1569.77     1618.65     40.89 o 
  11   9   7      881.39      851.37     38.62 o 
  12   9   7      304.32      383.38     38.62 o 
  13   9   7       30.37       26.50     38.91 o 
  14   9   7      368.66      415.23     49.62 o 
  15   9   7       29.09       -1.88     48.76 o 
  16   9   7      451.03      478.84     59.05 o 
  17   9   7       65.29       50.97     58.09 o 
  18   9   7       40.88      -18.74     90.59 o 
  19   9   7      474.31      627.25     75.81 o 
  20   9   7       10.18      -31.83     68.16 o 
 -21  10   7       33.38       66.49     72.14 o 
 -20  10   7       44.70       43.56     65.90 o 
 -19  10   7       66.85      -22.62     85.43 o 
 -18  10   7        8.14      -40.07     47.14 o 
 -17  10   7        9.35        5.22     46.92 o 
 -16  10   7      184.73      156.31     44.13 o 
 -15  10   7      866.34      944.66     52.74 o 
 -14  10   7      116.15       88.21     49.55 o 
 -13  10   7      172.37      119.66     32.74 o 
 -12  10   7       91.20      127.11     25.78 o 
 -11  10   7      728.64      679.33     33.36 o 
 -10  10   7      618.94      682.87     34.22 o 
  -9  10   7       94.17       49.26     22.98 o 
  -8  10   7      251.76      258.65     22.29 o 
  -7  10   7     1823.13     1749.40     34.72 o 
  -6  10   7       77.04       66.72     15.34 o 
  -5  10   7     4055.20     3964.21     55.18 o 
  -4  10   7      939.17      920.93     22.29 o 
  -3  10   7     1272.72     1222.97     25.84 o 
  -2  10   7      301.06      297.66     13.95 o 
  -1  10   7     1430.65     1402.76     22.73 o 
   0  10   7     1155.83     1077.60     20.69 o 
   1  10   7     3422.29     3573.77     35.73 o 
   2  10   7      341.51      334.23     10.79 o 
   3  10   7      983.02      921.83     19.95 o 
   4  10   7       44.97       22.56     12.28 o 
   5  10   7       24.72       16.30     13.50 o 
   6  10   7      410.66      431.27     17.09 o 
   7  10   7      450.17      478.55     16.72 o 
   8  10   7       46.74       58.12     20.55 o 
   9  10   7      296.01      253.61     29.72 o 
  10  10   7     1935.86     1787.66     57.43 o 
  11  10   7      407.34      436.75     32.90 o 
  12  10   7      183.51      123.94     32.05 o 
  13  10   7      420.19      482.37     55.85 o 
  14  10   7        2.08       -1.04     42.95 o 
  15  10   7      238.49      235.47     51.64 o 
  16  10   7      268.81      244.99     68.83 o 
  17  10   7        3.72        8.84     58.11 o 
  18  10   7       25.44      -67.55     61.54 o 
  19  10   7      119.99      121.79     67.89 o 
  20  10   7       55.12      127.77     72.24 o 
 -20  11   7       47.10      258.25    104.51 o 
 -19  11   7      701.12      671.07    110.62 o 
 -18  11   7      142.65      104.98     51.08 o 
 -17  11   7      322.44      327.31     50.67 o 
 -16  11   7     1649.18     1762.22     68.94 o 
 -15  11   7       40.99       12.75     44.45 o 
 -14  11   7      861.68      979.18     69.73 o 
 -13  11   7     1713.15     1699.03     64.68 o 
 -12  11   7      196.65      207.56     28.72 o 
 -11  11   7     2085.94     2007.49     47.66 o 
 -10  11   7     2408.49     2192.79     48.91 o 
  -9  11   7       24.58       21.75     24.20 o 
  -8  11   7     1558.74     1596.63     39.52 o 
  -7  11   7      636.29      603.16     25.55 o 
  -6  11   7     4640.88     4604.36     63.66 o 
  -5  11   7     1748.39     1727.22     38.92 o 
  -4  11   7    16914.56    16286.33    182.13 o 
  -3  11   7       38.32       28.35     14.42 o 
  -2  11   7     1669.55     1644.11     29.98 o 
  -1  11   7      575.22      569.04     19.76 o 
   0  11   7     7760.70     7944.40     75.18 o 
   1  11   7      681.71      656.35     16.17 o 
   2  11   7     6118.88     5920.40     55.93 o 
   3  11   7       25.02       12.00     12.22 o 
   4  11   7      108.08      105.32     14.69 o 
   5  11   7      967.18      961.33     23.44 o 
   6  11   7     3922.46     4099.14     52.64 o 
   7  11   7     1321.77     1320.33     31.72 o 
   8  11   7     4228.48     4107.54    115.44 o 
   9  11   7      571.24      624.67     54.00 o 
  10  11   7     1250.60     1148.80     42.19 o 
  11  11   7     1293.15     1199.55     46.13 o 
  12  11   7     5077.90     4912.54    100.64 o 
  13  11   7       87.93       76.48     34.38 o 
  14  11   7     1134.19     1189.31     62.66 o 
  15  11   7      271.00      269.84     68.54 o 
  16  11   7       42.51       69.19     54.42 o 
  17  11   7      119.30       98.93     59.31 o 
  18  11   7      712.02      820.61     73.50 o 
  19  11   7       50.65      -52.48     66.09 o 
 -20  12   7      526.01      630.02    106.41 o 
 -19  12   7       67.08      -20.09     88.02 o 
 -18  12   7     1040.14     1171.26     82.18 o 
 -17  12   7       37.15       50.59     62.10 o 
 -16  12   7      878.53      918.07     69.12 o 
 -15  12   7      661.02      636.07     61.94 o 
 -14  12   7     1666.28     1694.61     67.90 o 
 -13  12   7     1952.99     1834.12     68.86 o 
 -12  12   7      193.40      250.37     30.12 o 
 -11  12   7     2276.27     2187.16     67.42 o 
 -10  12   7      863.23      922.32     36.35 o 
  -9  12   7      573.68      499.34     29.69 o 
  -8  12   7      460.24      505.35     29.31 o 
  -7  12   7     3751.28     3724.39     62.44 o 
  -6  12   7      525.09      536.78     25.51 o 
  -5  12   7     2056.04     2068.85     51.59 o 
  -4  12   7       96.23       45.71     25.76 o 
  -3  12   7      202.44      215.93     25.18 o 
  -2  12   7     1713.51     1682.10     31.89 o 
  -1  12   7    18867.00    18716.00    172.36 o 
   0  12   7     3436.83     3448.19     41.97 o 
   1  12   7      947.16     1002.81     28.42 o 
   2  12   7      709.53      761.32     24.41 o 
   3  12   7    10501.64    10653.04     96.21 o 
   4  12   7     1005.49      986.91     23.61 o 
   5  12   7      975.65      959.94     24.83 o 
   6  12   7     1290.45     1253.12     31.42 o 
   7  12   7      316.63      297.90     27.58 o 
   8  12   7      873.47      879.87     40.86 o 
   9  12   7     7033.01     6910.80    446.61 o 
  10  12   7      748.21      767.05     37.24 o 
  11  12   7      707.91      702.50     60.64 o 
  12  12   7      724.84      781.21     41.39 o 
  13  12   7      327.20      304.99     43.80 o 
  14  12   7      405.37      353.83     51.60 o 
  15  12   7      877.07      779.29     83.30 o 
  16  12   7       87.54       20.57    109.07 o 
  17  12   7        4.65       -1.45     58.59 o 
  18  12   7      577.19      665.93    141.22 o 
  19  12   7       45.48       19.92     64.80 o 
 -20  13   7       19.48     -104.05     94.30 o 
 -19  13   7       63.35      108.83     70.18 o 
 -18  13   7      216.73      114.93     68.80 o 
 -17  13   7       28.35      -24.34     74.69 o 
 -16  13   7      142.85      104.64     59.55 o 
 -15  13   7      193.15      161.79     58.69 o 
 -14  13   7      681.23      693.05     63.44 o 
 -13  13   7      100.10       93.20     53.58 o 
 -12  13   7      950.23     1037.72     40.39 o 
 -11  13   7     1346.34     1377.13     44.59 o 
 -10  13   7       24.35       50.51     28.54 o 
  -9  13   7        5.30        6.51     26.18 o 
  -8  13   7     1450.57     1502.14     47.52 o 
  -7  13   7      328.85      363.06     28.08 o 
  -6  13   7       30.37        5.77     22.62 o 
  -5  13   7     1452.81     1415.81     51.96 o 
  -4  13   7     8067.66     7600.06    122.78 o 
  -3  13   7     3500.71     3201.90     65.37 o 
  -2  13   7      756.11      765.08     31.47 o 
  -1  13   7      392.11      428.06     18.64 o 
   0  13   7      592.43      598.12     27.58 o 
   1  13   7       11.91       -4.24     13.00 o 
   2  13   7     7618.52     7690.26     78.66 o 
   3  13   7      109.63       96.78     17.76 o 
   4  13   7     2226.51     2018.70     41.15 o 
   5  13   7      302.21      310.35     25.57 o 
   6  13   7      444.41      522.97     30.27 o 
   7  13   7      127.20      124.06     26.63 o 
   8  13   7      917.95      962.98     61.60 o 
   9  13   7      688.03      631.10     57.06 o 
  10  13   7       27.89       -1.31     24.71 o 
  11  13   7       69.17       27.62     41.24 o 
  12  13   7      493.67      572.99     39.57 o 
  13  13   7      527.73      551.79     43.06 o 
  14  13   7       20.73       49.77     61.66 o 
  15  13   7      179.50      247.63     54.88 o 
  16  13   7      764.42      822.58     67.91 o 
  17  13   7       54.49       58.84     82.50 o 
  18  13   7       72.70       78.31     93.83 o 
  19  13   7        8.77       -0.68     65.01 o 
 -19  14   7      228.59      286.14     74.08 o 
 -18  14   7      162.96      185.02     69.55 o 
 -17  14   7      588.98      664.94     72.45 o 
 -16  14   7       44.36        7.90     61.34 o 
 -15  14   7      236.72      257.84     59.91 o 
 -14  14   7      146.66      112.61     46.90 o 
 -13  14   7      888.94     1016.11     55.87 o 
 -12  14   7       24.96       19.87     30.78 o 
 -11  14   7        5.44       33.69     31.05 o 
 -10  14   7      110.03      111.10     29.84 o 
  -9  14   7     1235.75     1235.41     55.04 o 
  -8  14   7      180.56      153.51     27.83 o 
  -7  14   7     2541.03     2397.14     61.09 o 
  -6  14   7        6.39       17.93     29.02 o 
  -5  14   7     2150.33     1971.48     52.46 o 
  -4  14   7     3057.73     2984.86    128.38 o 
  -3  14   7     1039.49     1028.35     40.45 o 
  -2  14   7     3314.40     3038.51     59.56 o 
  -1  14   7     7282.18     7175.45     88.38 o 
   0  14   7     2270.40     2153.22     36.97 o 
   1  14   7      391.93      368.84     27.23 o 
   2  14   7      332.23      325.77     18.97 o 
   3  14   7     1734.17     1657.30     42.38 o 
   4  14   7       56.08       42.69     22.78 o 
   5  14   7      493.45      502.31     31.15 o 
   6  14   7      463.81      464.53     37.01 o 
   7  14   7      134.55       85.93     30.45 o 
   8  14   7       33.13       22.61     44.66 o 
   9  14   7      283.65      309.65     53.74 o 
  10  14   7      502.34      525.33     66.11 o 
  11  14   7     2545.80     2457.84     64.06 o 
  12  14   7      342.04      352.80     37.67 o 
  13  14   7        6.49        0.20     37.26 o 
  14  14   7        5.11      -64.62     39.77 o 
  15  14   7       55.83       41.98     52.32 o 
  16  14   7       37.40       10.03     67.30 o 
  17  14   7      352.83      294.51     62.55 o 
  18  14   7        4.04        0.38     62.67 o 
 -19  15   7      323.82      282.37     75.01 o 
 -18  15   7      246.40      352.64     75.53 o 
 -17  15   7     3772.38     3737.88    126.03 o 
 -16  15   7      647.61      542.08     68.22 o 
 -15  15   7        3.00      -29.43     56.20 o 
 -14  15   7      790.72      789.26     58.04 o 
 -13  15   7      918.05      955.49     56.19 o 
 -12  15   7       13.71       -1.71     31.16 o 
 -11  15   7      819.79      834.01     40.44 o 
 -10  15   7     2412.75     2483.83     60.49 o 
  -9  15   7        1.64      -30.65     27.95 o 
  -8  15   7     1949.77     1966.61     52.21 o 
  -7  15   7     1762.39     1720.12     58.23 o 
  -6  15   7      401.08      383.17     37.81 o 
  -5  15   7       15.43       19.84     30.64 o 
  -4  15   7     1326.14     1381.77     70.51 o 
  -3  15   7     3385.09     3161.82     68.24 o 
  -2  15   7       72.80       41.09     22.25 o 
  -1  15   7     3038.43     2907.79     51.96 o 
   0  15   7     1031.95     1046.17     29.77 o 
   1  15   7      456.90      455.60     23.40 o 
   2  15   7     8170.08     8215.94    104.85 o 
   3  15   7     2063.45     1886.46     40.09 o 
   4  15   7     1290.85     1171.23     39.96 o 
   5  15   7      445.57      413.33     31.77 o 
   6  15   7     1848.04     1916.70     57.73 o 
   7  15   7       23.54       46.24     44.90 o 
   8  15   7     1108.53     1184.42     70.56 o 
   9  15   7       10.17        6.09     47.91 o 
  10  15   7      633.44      650.51     60.92 o 
  11  15   7       19.29        8.32     55.73 o 
  12  15   7     1959.32     1883.73     63.45 o 
  13  15   7        6.61       48.00     37.83 o 
  14  15   7      496.72      561.05     46.67 o 
  15  15   7      251.20      190.36     53.79 o 
  16  15   7      269.59      307.43     58.67 o 
  17  15   7      260.03       98.78     60.92 o 
  18  15   7       17.27       39.61     61.34 o 
 -18  16   7      244.47      196.54     71.52 o 
 -17  16   7       93.09       53.79     65.47 o 
 -16  16   7        2.92       15.24     61.00 o 
 -15  16   7      949.79     1048.52     73.35 o 
 -14  16   7       48.52       21.48     47.59 o 
 -13  16   7       43.82      140.53     47.62 o 
 -12  16   7      982.99      946.60     44.76 o 
 -11  16   7      308.70      225.80     35.14 o 
 -10  16   7     1443.60     1559.16     50.03 o 
  -9  16   7      632.35      651.06     61.12 o 
  -8  16   7      179.16      253.61     33.69 o 
  -7  16   7     2312.70     2375.68     62.16 o 
  -6  16   7       29.75      100.77     34.58 o 
  -5  16   7     2889.73     2695.15     73.24 o 
  -4  16   7      191.00      137.16     37.90 o 
  -3  16   7        6.27       23.33     32.23 o 
  -2  16   7      248.13      314.63     42.67 o 
  -1  16   7     5604.57     5428.76     91.06 o 
   0  16   7       83.20       70.16     29.49 o 
   1  16   7     1317.00     1308.19     35.11 o 
   2  16   7       66.19       63.93     32.96 o 
   3  16   7     3086.19     2918.07     97.60 o 
   4  16   7      166.25      143.49     38.89 o 
   5  16   7     3133.75     3094.54     73.16 o 
   6  16   7       92.52      118.42     34.55 o 
   7  16   7       56.74       38.66     34.67 o 
   8  16   7      337.19      295.89     56.28 o 
   9  16   7     2123.51     1843.43    134.72 o 
  10  16   7        0.38       -7.98     83.07 o 
  11  16   7      222.14      226.83     33.41 o 
  12  16   7      631.63      689.58     76.77 o 
  13  16   7      129.85      179.01     46.22 o 
  14  16   7        0.89       -5.92     63.03 o 
  15  16   7      407.98      376.33     54.85 o 
  16  16   7      257.10      225.01     70.07 o 
  17  16   7        7.58       56.58     70.78 o 
 -18  17   7      148.38      255.66     72.65 o 
 -17  17   7       18.98      -66.84     64.31 o 
 -16  17   7      200.03      182.17     63.82 o 
 -15  17   7      233.37      185.53     61.88 o 
 -14  17   7        3.50       73.50     51.27 o 
 -13  17   7       23.06      -51.89     45.69 o 
 -12  17   7     1941.66     2029.20     59.63 o 
 -11  17   7       15.97      -23.01     34.08 o 
 -10  17   7       61.92      106.93     33.71 o 
  -9  17   7       18.75      -13.79     31.16 o 
  -8  17   7      804.28      868.38     45.89 o 
  -7  17   7       30.56       61.30     36.50 o 
  -6  17   7      120.71      162.16     35.89 o 
  -5  17   7      612.97      571.02     43.14 o 
  -4  17   7       69.08       51.47     34.69 o 
  -3  17   7      274.55      331.16     66.65 o 
  -2  17   7       13.99        4.34     27.03 o 
  -1  17   7        4.52      -25.62     25.47 o 
   0  17   7       54.15       33.73     26.01 o 
   1  17   7      144.09      164.57     24.88 o 
   2  17   7       79.72       81.40     26.63 o 
   3  17   7       16.87       -3.57     29.34 o 
   4  17   7        7.61      -19.16     33.45 o 
   5  17   7       57.86       81.15     35.39 o 
   6  17   7        9.02       35.64     34.94 o 
   7  17   7        7.12       -7.87     35.38 o 
   8  17   7      727.76      691.37     53.98 o 
   9  17   7        6.68       78.14     87.79 o 
  10  17   7      523.71      603.26    100.81 o 
  11  17   7      964.11     1109.40    116.78 o 
  12  17   7        0.11       -4.68     37.88 o 
  13  17   7       36.03       30.40     43.48 o 
  14  17   7      915.86      989.47     61.45 o 
  15  17   7       40.94      101.92     51.97 o 
  16  17   7        5.08     -124.36     62.18 o 
  17  17   7      144.55      148.89     71.72 o 
 -17  18   7      232.81      256.89     85.83 o 
 -16  18   7      464.94      372.99     83.71 o 
 -15  18   7        0.19      -43.03     59.57 o 
 -14  18   7      308.27      372.11     63.00 o 
 -13  18   7      479.03      424.74     69.78 o 
 -12  18   7       54.19       43.15     44.66 o 
 -11  18   7     2395.44     2323.25     62.93 o 
 -10  18   7      400.80      390.90     38.71 o 
  -9  18   7     1092.26     1121.04     45.52 o 
  -8  18   7       24.26       66.91     37.27 o 
  -7  18   7     1162.30     1066.15     54.17 o 
  -6  18   7      252.92      302.57     42.43 o 
  -5  18   7     1011.44      992.79     50.71 o 
  -4  18   7     1117.72      995.21     76.75 o 
  -3  18   7       23.36        0.43     37.39 o 
  -2  18   7      390.41      459.04     35.00 o 
  -1  18   7     2396.79     2372.08     58.54 o 
   0  18   7      368.14      387.72     32.86 o 
   1  18   7       60.42       24.49     35.59 o 
   2  18   7       41.93       42.49     27.91 o 
   3  18   7      216.13      289.71     27.06 o 
   4  18   7      357.44      356.57     28.72 o 
   5  18   7     4245.47     4191.43     90.54 o 
   6  18   7      206.84      202.94     45.37 o 
   7  18   7      118.78       98.80     38.80 o 
   8  18   7       21.53       79.90     70.40 o 
   9  18   7      586.08      375.57    100.94 o 
  10  18   7        4.08       17.56     94.14 o 
  11  18   7       47.48      -19.92     96.48 o 
  12  18   7      832.42      800.38    116.25 o 
  13  18   7       29.89        1.29     43.16 o 
  14  18   7      190.70      192.53     80.96 o 
  15  18   7      370.99      409.82    125.90 o 
  16  18   7        1.03      -69.08     61.44 o 
 -16  19   7       11.56      -29.52     62.19 o 
 -15  19   7      210.31      100.10     65.31 o 
 -14  19   7      706.55      683.70     68.87 o 
 -13  19   7      203.56      226.48     54.14 o 
 -12  19   7      569.65      521.42     44.01 o 
 -11  19   7      177.89      165.85     38.64 o 
 -10  19   7     1076.98      955.77     46.69 o 
  -9  19   7        8.60      -73.66     37.75 o 
  -8  19   7     2203.55     2088.96     67.21 o 
  -7  19   7      285.46      196.95     43.09 o 
  -6  19   7       25.39       33.61     38.94 o 
  -5  19   7       91.41       72.43     39.35 o 
  -4  19   7     5722.51     5498.92    117.85 o 
  -3  19   7       78.35       24.46     38.22 o 
  -2  19   7      610.02      616.25     44.45 o 
  -1  19   7        1.02       34.03     38.19 o 
   0  19   7     1397.85     1353.21     48.41 o 
   1  19   7       32.54       27.81     29.28 o 
   2  19   7     5174.35     5040.82     83.87 o 
   3  19   7       46.08       57.34     27.03 o 
   4  19   7       83.17       66.05     26.51 o 
   5  19   7      443.18      452.73     69.81 o 
   6  19   7      753.59      753.24     49.82 o 
   7  19   7       88.86       72.23     47.95 o 
   8  19   7     1701.69     1710.14     73.73 o 
   9  19   7       41.10       61.18     90.83 o 
  10  19   7      198.27      213.38    104.01 o 
  11  19   7        8.92       90.15    101.12 o 
  12  19   7      809.71      715.18    118.71 o 
  13  19   7      447.50      582.06     65.02 o 
  14  19   7      507.74      521.15     52.39 o 
  15  19   7      210.89      136.12     51.64 o 
 -16  20   7      297.48      285.72    123.23 o 
 -15  20   7      109.22      192.02     64.59 o 
 -14  20   7      180.94      135.01     61.74 o 
 -13  20   7      341.84      360.78     56.77 o 
 -12  20   7        1.93      -41.21     41.49 o 
 -11  20   7      298.60      274.09     42.27 o 
 -10  20   7        1.88      -63.93     37.15 o 
  -9  20   7      215.90      286.01     45.07 o 
  -8  20   7      455.08      490.82     45.84 o 
  -7  20   7        2.83      -14.40     42.98 o 
  -6  20   7       20.49       54.90     41.99 o 
  -5  20   7       69.41       68.01     42.63 o 
  -4  20   7      294.13      333.17     84.22 o 
  -3  20   7       90.54      159.68     44.56 o 
  -2  20   7      246.74      233.67     61.95 o 
  -1  20   7      228.24      256.51     35.79 o 
   0  20   7      456.52      476.68     38.75 o 
   1  20   7        4.86        2.12     35.90 o 
   2  20   7       22.59       24.60     30.67 o 
   3  20   7      979.45     1092.70     42.36 o 
   4  20   7      116.59      135.68     29.33 o 
   5  20   7       16.28       -3.14     25.47 o 
   6  20   7       15.31       21.92     41.26 o 
   7  20   7       51.28      -21.70     43.00 o 
   8  20   7      361.74      389.80     58.45 o 
   9  20   7      262.22      128.27     97.44 o 
  10  20   7      398.47      366.14    109.97 o 
  11  20   7       56.46      281.06    109.34 o 
  12  20   7       14.98      163.43    108.32 o 
  13  20   7      274.43      370.69    116.83 o 
  14  20   7       45.74       40.06     44.91 o 
 -15  21   7       11.64     -108.44     63.49 o 
 -14  21   7       79.20       29.03     64.14 o 
 -13  21   7       55.89      101.49     53.85 o 
 -12  21   7       63.70       91.79     42.71 o 
 -11  21   7      120.95      107.93     42.45 o 
 -10  21   7      966.23      992.63     65.72 o 
  -9  21   7       29.59       58.31     54.00 o 
  -8  21   7        7.19       -7.60     41.29 o 
  -7  21   7       63.75       96.99     78.20 o 
  -6  21   7      268.62      280.36     47.33 o 
  -5  21   7       76.02      175.72     46.00 o 
  -4  21   7      932.75      858.55     56.69 o 
  -3  21   7     1045.59     1036.20     75.02 o 
  -2  21   7        7.79       14.67     33.85 o 
  -1  21   7       19.94       28.22     41.73 o 
   0  21   7     1224.22     1239.22     49.19 o 
   1  21   7       24.65       10.86     34.53 o 
   2  21   7      904.89      936.20     82.43 o 
   3  21   7      109.02      117.88     31.34 o 
   4  21   7      287.23      317.93     32.83 o 
   5  21   7      779.23      823.27     38.94 o 
   6  21   7      937.31      949.04     39.95 o 
   7  21   7       80.46       86.45     45.66 o 
   8  21   7      839.10      778.60     65.66 o 
   9  21   7      173.51      120.79     99.86 o 
  10  21   7       24.01       56.91    109.43 o 
  11  21   7      296.43      345.07    115.76 o 
  12  21   7        7.40       14.85    114.81 o 
  13  21   7        4.98      -73.04    116.91 o 
  14  21   7      853.95      751.23    128.96 o 
 -14  22   7      110.04       72.58     65.46 o 
 -13  22   7      549.61      501.55     79.83 o 
 -12  22   7        0.36        5.40     44.13 o 
 -11  22   7      431.06      574.00     72.27 o 
 -10  22   7       31.15      -25.78     44.34 o 
  -9  22   7       41.64      124.66     46.25 o 
  -8  22   7       23.38       -8.52     43.30 o 
  -7  22   7     1533.50     1595.73     69.99 o 
  -6  22   7       27.68       52.22     60.31 o 
  -5  22   7     1565.84     1640.84    102.96 o 
  -4  22   7     2107.63     2190.71     79.39 o 
  -3  22   7       86.36      206.07     49.72 o 
  -2  22   7      101.08       48.30     36.69 o 
  -1  22   7     1813.93     1960.02     62.94 o 
   0  22   7      165.54      108.19     37.55 o 
   1  22   7      318.87      261.60     43.64 o 
   2  22   7       17.64       23.16     41.97 o 
   3  22   7     1004.12     1146.09     46.59 o 
   4  22   7      139.20      184.76     33.66 o 
   5  22   7      222.88      186.48     33.59 o 
   6  22   7      483.30      572.54     35.90 o 
   7  22   7      109.20       76.07     47.99 o 
   8  22   7        5.09        8.35     58.69 o 
   9  22   7      254.74      222.45    112.39 o 
  10  22   7       47.24       54.54    105.79 o 
  11  22   7      532.36      431.94    120.62 o 
  12  22   7      153.63      118.51    117.15 o 
  13  22   7      235.08      185.49    124.77 o 
 -13  23   7       79.94       85.64     65.17 o 
 -12  23   7       38.80      -44.29     47.24 o 
 -11  23   7       78.87       13.20     44.86 o 
 -10  23   7       15.69       -2.56     46.01 o 
  -9  23   7      181.88      221.74     48.88 o 
  -8  23   7      603.48      646.16     54.07 o 
  -7  23   7       97.21      155.10     64.28 o 
  -6  23   7        6.29      -11.99     49.07 o 
  -5  23   7       56.95      104.88     49.51 o 
  -4  23   7       12.74      -38.26     47.93 o 
  -3  23   7       84.39      144.66     50.15 o 
  -2  23   7      102.02      127.00     40.21 o 
  -1  23   7       10.16       -3.83     38.77 o 
   0  23   7       93.11       55.95     38.20 o 
   1  23   7       59.48       50.32     38.91 o 
   2  23   7     1075.43     1103.05     51.26 o 
   3  23   7      287.66      436.82     42.02 o 
   4  23   7       35.89       -8.36     34.33 o 
   5  23   7      453.32      515.26     39.03 o 
   6  23   7      519.69      517.08     39.42 o 
   7  23   7       73.22      147.29     46.90 o 
   8  23   7       76.78       52.33     74.97 o 
   9  23   7       56.48      -20.54    111.58 o 
  10  23   7      596.18      575.40    125.30 o 
  11  23   7       17.67       16.88    118.07 o 
  12  23   7      277.51      231.89    123.21 o 
 -12  24   7      767.39      807.77     58.91 o 
 -11  24   7       87.04       23.85     75.31 o 
 -10  24   7      279.02      333.52     59.13 o 
  -9  24   7      828.85      794.94     57.78 o 
  -8  24   7       85.99       40.87     47.83 o 
  -7  24   7        5.14       54.82     53.87 o 
  -6  24   7       30.49      -23.52     50.78 o 
  -5  24   7       53.02      -26.95     51.48 o 
  -4  24   7        0.18      -55.36     49.46 o 
  -3  24   7      366.52      440.14     68.51 o 
  -2  24   7      478.54      570.92     59.18 o 
  -1  24   7      162.28      210.81     50.35 o 
   0  24   7      244.26      238.16     51.32 o 
   1  24   7      172.52      137.25     42.38 o 
   2  24   7        3.38      -41.46     39.30 o 
   3  24   7       41.03       69.32     39.92 o 
   4  24   7     1052.23     1062.72     48.16 o 
   5  24   7      301.73      296.12     39.20 o 
   6  24   7       80.65       81.83     36.06 o 
   7  24   7       63.62      115.42     58.77 o 
   8  24   7       88.94      188.48     77.29 o 
   9  24   7        0.15       48.71    115.84 o 
  10  24   7       34.08     -223.07    111.54 o 
  11  24   7      844.51      728.46    136.55 o 
 -10  25   7       17.16       -6.57     53.99 o 
  -9  25   7       87.29       83.41     56.96 o 
  -8  25   7       33.11       -8.84     55.43 o 
  -7  25   7      242.56      227.98     57.16 o 
  -6  25   7       16.90        6.57     53.76 o 
  -5  25   7       42.74       63.71     55.55 o 
  -4  25   7      808.30      822.73     65.60 o 
  -3  25   7       13.86      -45.79     56.40 o 
  -2  25   7      323.00      243.60     58.54 o 
  -1  25   7       30.82       -7.16     44.97 o 
   0  25   7      213.45      178.49     46.18 o 
   1  25   7       24.49      -30.58     42.10 o 
   2  25   7      388.74      340.45     61.05 o 
   3  25   7      104.21      134.69     43.83 o 
   4  25   7       76.13       75.16     58.52 o 
   5  25   7      390.14      461.45     42.55 o 
   6  25   7      237.76      207.26     39.82 o 
   7  25   7       23.06       18.33     45.70 o 
   8  25   7      397.50      302.29    148.75 o 
   9  25   7      160.00       42.83    119.19 o 
  -9  26   7       32.48       79.41     58.89 o 
  -8  26   7      205.68      290.62     69.22 o 
  -7  26   7      198.58      181.94     58.59 o 
  -6  26   7      318.13      306.02     63.97 o 
  -5  26   7      300.86      317.18     60.91 o 
  -4  26   7       30.56      -40.69     68.65 o 
  -3  26   7      240.83      135.64     59.35 o 
  -2  26   7       10.85      -65.90     62.22 o 
  -1  26   7      449.43      440.78     59.66 o 
   0  26   7        2.14      -95.64     47.82 o 
   1  26   7      155.91      200.97     47.60 o 
   2  26   7        7.23       23.22     46.05 o 
   3  26   7      306.48      298.59     47.96 o 
   4  26   7      127.43      126.32     45.67 o 
   5  26   7      405.30      463.23     49.88 o 
   6  26   7       24.48       22.72     39.43 o 
   7  26   7       53.65       45.85     42.05 o 
  -6  27   7        6.98      -26.82     59.55 o 
  -5  27   7      424.25      420.95     65.63 o 
  -4  27   7       49.55      133.45     61.29 o 
  -3  27   7       22.01      135.43     62.21 o 
  -2  27   7       57.75      -23.75     57.64 o 
  -1  27   7        2.34       65.50     62.16 o 
   0  27   7       80.02      -10.68     60.75 o 
   1  27   7      423.01      421.93     56.15 o 
   2  27   7        9.52       89.01     46.44 o 
   3  27   7       10.78      -43.22     45.94 o 
   4  27   7      205.17      221.60     47.95 o 
   5  27   7      106.12      128.59     43.35 o 
  -3  28   7      241.09      286.48     84.64 o 
  -2  28   7       57.10       91.53     82.93 o 
  -1  28   7      293.22      220.49     65.20 o 
   0  28   7       19.81      104.77     65.85 o 
   1  28   7       30.21       -1.40     75.46 o 
   2  28   7        6.67      -25.08     48.84 o 
 -22   0   8       17.85     -140.72    102.45 o 
 -21   0   8      701.70      891.73    120.68 o 
 -20   0   8       87.59       47.40     98.50 o 
 -19   0   8      116.73      -41.21     83.61 o 
 -18   0   8        6.75      -37.79     85.83 o 
 -17   0   8     1536.77     1608.51    119.38 o 
 -16   0   8     1158.69      989.64     66.97 o 
 -15   0   8     1541.36     1584.36     76.22 o 
 -14   0   8     7708.25     7281.00    170.85 o 
 -13   0   8      172.30      166.06     56.27 o 
 -12   0   8      997.02     1133.36    116.81 o 
 -11   0   8     2972.17     3016.96     65.07 o 
 -10   0   8    40281.25    39113.69    483.78 o 
  -9   0   8       41.84       41.29     21.24 o 
  -8   0   8    27432.29    27251.18    293.12 o 
  -7   0   8     3578.41     3546.22     64.59 o 
  -6   0   8      356.95      303.26     17.24 o 
  -5   0   8      416.03      441.27     18.37 o 
  -4   0   8    23222.08    23484.96    273.10 o 
  -3   0   8        7.36      -15.44      7.72 o 
  -2   0   8     6793.30     6497.31     74.86 o 
  -1   0   8      816.21      842.48     22.77 o 
   0   0   8    16361.63    17039.20    251.45 o 
   1   0   8      818.61      995.86     20.79 o 
   2   0   8    24620.74    22527.24    297.70 o 
   3   0   8     1052.17     1133.68     29.08 o 
   4   0   8    77638.99    81811.40   1060.45 o 
   5   0   8      551.75      595.61     34.21 o 
   6   0   8     1853.97     1809.28     40.87 o 
   7   0   8       73.47       74.75     18.63 o 
   8   0   8     5252.06     5281.36     92.73 o 
   9   0   8     2176.27     2127.87     51.46 o 
  10   0   8       55.10       33.03     25.78 o 
  11   0   8     5869.28     5945.30    447.63 o 
  12   0   8     5683.42     5656.90    184.11 o 
  13   0   8     3232.13     2896.47    123.63 o 
  14   0   8      107.71      169.53     62.88 o 
  15   0   8     1254.92     1247.24     97.92 o 
  16   0   8        3.97      -30.42     69.50 o 
  17   0   8      105.27      144.41     81.19 o 
  18   0   8      259.19      216.82     94.68 o 
  19   0   8      968.00     1040.13    113.71 o 
  20   0   8       76.62       67.95    104.98 o 
  21   0   8      644.08      649.53    122.91 o 
 -22   1   8       86.97      109.43     71.99 o 
 -21   1   8      125.25      184.15     72.24 o 
 -20   1   8      335.34      381.63    142.86 o 
 -19   1   8      142.51       48.42     63.55 o 
 -18   1   8      149.23      102.07     60.30 o 
 -17   1   8      102.60      138.16     46.38 o 
 -16   1   8      391.03      427.20     47.81 o 
 -15   1   8      124.46       92.62     38.80 o 
 -14   1   8     1498.26     1595.06     74.01 o 
 -13   1   8      597.06      600.88     34.88 o 
 -12   1   8     1209.21     1158.64     30.49 o 
 -11   1   8      173.94      169.32     21.99 o 
 -10   1   8     6035.11     5666.13     59.92 o 
  -9   1   8     2229.15     2127.83     27.21 o 
  -8   1   8     3079.45     2897.60     33.27 o 
  -7   1   8     1097.52     1127.28     19.02 o 
  -6   1   8       26.53       25.63      8.73 o 
  -5   1   8     1333.44     1532.45     21.60 o 
  -4   1   8      211.44      192.55      9.12 o 
  -3   1   8       38.22       91.93      7.16 o 
  -2   1   8      481.36      516.61      9.71 o 
  -1   1   8     2300.85     2112.77     44.34 o 
   0   1   8      106.81      131.37      7.75 o 
   1   1   8     1091.55     1077.83     19.43 o 
   2   1   8       24.65       15.92      6.25 o 
   3   1   8    65245.88    68670.26    629.87 o 
   4   1   8      408.17      443.32     13.76 o 
   5   1   8      639.16      802.93     17.38 o 
   6   1   8      447.57      431.28     15.85 o 
   7   1   8      384.43      437.27     16.27 o 
   8   1   8       63.89       58.74     13.06 o 
   9   1   8     3478.88     3465.59     45.82 o 
  10   1   8       84.90       75.91     17.89 o 
  11   1   8      604.71      653.01     29.83 o 
  12   1   8     2819.85     2813.60     83.94 o 
  13   1   8      123.84      144.58     41.57 o 
  14   1   8      183.74      188.49     62.44 o 
  15   1   8      156.34      134.33     48.44 o 
  16   1   8      108.11        2.00     52.20 o 
  17   1   8      804.59      836.21     68.91 o 
  18   1   8       30.69       13.98     60.79 o 
  19   1   8      130.21      -18.56    108.11 o 
  20   1   8       10.02     -130.79     65.40 o 
  21   1   8      166.32      266.32     97.59 o 
 -22   2   8       13.13       76.30    125.04 o 
 -21   2   8        2.27        3.77     71.05 o 
 -20   2   8      108.97        4.84     66.15 o 
 -19   2   8       67.06      106.50     52.60 o 
 -18   2   8      108.23       16.67     49.03 o 
 -17   2   8        6.21       58.80     45.80 o 
 -16   2   8     3073.06     3114.61     86.25 o 
 -15   2   8      303.59      299.22     41.35 o 
 -14   2   8     1470.48     1379.08     54.65 o 
 -13   2   8      991.23      924.00     38.28 o 
 -12   2   8      186.91      182.03     20.94 o 
 -11   2   8     1439.48     1442.58     35.09 o 
 -10   2   8     1937.02     1806.17     26.49 o 
  -9   2   8       13.38       -0.83     11.14 o 
  -8   2   8      789.11      869.21     17.99 o 
  -7   2   8      865.68      840.92     16.89 o 
  -6   2   8      311.99      430.27     34.50 o 
  -5   2   8      701.30      678.30     13.13 o 
  -4   2   8      754.09      761.76     15.62 o 
  -3   2   8      475.09      526.17     11.34 o 
  -2   2   8      119.46      146.77      7.78 o 
  -1   2   8      622.48      736.17     14.53 o 
   0   2   8     2523.72     2770.28     31.17 o 
   1   2   8      298.34      318.20     10.34 o 
   2   2   8       33.94       48.61      8.64 o 
   3   2   8      153.52      118.81      8.87 o 
   4   2   8    10223.88    11197.68    109.79 o 
   5   2   8      247.29      280.50     12.63 o 
   6   2   8      804.59      710.11     17.86 o 
   7   2   8      178.58      173.79     13.31 o 
   8   2   8       23.85       22.15     12.89 o 
   9   2   8      178.54      153.16     15.67 o 
  10   2   8      730.95      731.59     25.89 o 
  11   2   8     3574.56     3641.13     65.62 o 
  12   2   8      525.68      506.50     36.84 o 
  13   2   8     1564.24     1502.86     57.01 o 
  14   2   8      418.40      412.07     41.88 o 
  15   2   8      257.40      272.97     48.13 o 
  16   2   8       22.23       45.50     44.56 o 
  17   2   8        5.07       -9.00     45.90 o 
  18   2   8      660.62      725.63     61.92 o 
  19   2   8       15.26       -8.99     54.71 o 
  20   2   8        0.49      -69.98     55.94 o 
  21   2   8       21.04       40.92     59.98 o 
 -22   3   8        2.67       33.90     71.44 o 
 -21   3   8       60.56       56.47     72.22 o 
 -20   3   8      807.59      856.50     93.40 o 
 -19   3   8      283.25      258.23     54.17 o 
 -18   3   8      440.10      572.96     82.71 o 
 -17   3   8       92.01       78.70     45.04 o 
 -16   3   8      412.90      409.06     51.93 o 
 -15   3   8       32.00       18.51     44.27 o 
 -14   3   8     2745.52     2844.72     65.85 o 
 -13   3   8     1462.79     1420.91     47.50 o 
 -12   3   8     1049.24     1093.15     29.58 o 
 -11   3   8    16010.55    16048.97    157.58 o 
 -10   3   8     2512.64     2550.92     37.67 o 
  -9   3   8      145.92      148.30     12.83 o 
  -8   3   8     3270.03     3106.29     34.54 o 
  -7   3   8    13998.12    14045.45    114.99 o 
  -6   3   8        1.01      -10.50      7.73 o 
  -5   3   8    10902.60    10514.84     87.90 o 
  -4   3   8     2084.02     2042.32     21.86 o 
  -3   3   8     4752.81     4953.18     46.40 o 
  -2   3   8      122.99      169.84      7.17 o 
  -1   3   8    13963.58    13050.54    116.34 o 
   0   3   8      934.98     1155.93     18.05 o 
   1   3   8    15555.39    16527.48    154.67 o 
   2   3   8     1108.76     1344.76     17.21 o 
   3   3   8     5474.65     5206.32     45.65 o 
   4   3   8      337.89      313.17      9.95 o 
   5   3   8    55053.77    56672.39    466.34 o 
   6   3   8     1205.31     1285.00     24.03 o 
   7   3   8      669.58      757.46     21.09 o 
   8   3   8      483.37      466.65     17.15 o 
   9   3   8     3490.83     3552.31     49.28 o 
  10   3   8      112.80       98.71     18.55 o 
  11   3   8     6382.48     6446.96    105.21 o 
  12   3   8     2611.79     2688.32     68.90 o 
  13   3   8      386.01      382.02     47.23 o 
  14   3   8       17.70       26.84     37.20 o 
  15   3   8      803.22      810.78     51.03 o 
  16   3   8        6.16       -1.78     58.03 o 
  17   3   8       10.22      -52.01     47.24 o 
  18   3   8      789.40      831.62     59.87 o 
  19   3   8      407.77      358.09     59.68 o 
  20   3   8      115.92      168.32     58.83 o 
  21   3   8       98.69       89.11     63.44 o 
 -22   4   8        5.58       -7.92     73.94 o 
 -21   4   8      888.42      976.85     71.90 o 
 -20   4   8      173.66      187.44     57.52 o 
 -19   4   8       27.17      -37.00     53.03 o 
 -18   4   8      632.96      641.63    101.96 o 
 -17   4   8      703.87      683.35     74.40 o 
 -16   4   8     1295.44     1201.88     73.32 o 
 -15   4   8      260.10      268.40     55.22 o 
 -14   4   8       34.11        0.59     26.81 o 
 -13   4   8     1078.08     1129.24     37.10 o 
 -12   4   8      163.14      197.31     24.58 o 
 -11   4   8     4271.42     4248.94     79.13 o 
 -10   4   8     2264.63     2269.62     51.27 o 
  -9   4   8      100.50       80.37     13.12 o 
  -8   4   8     3898.25     3722.53     38.86 o 
  -7   4   8     1402.90     1340.67     21.48 o 
  -6   4   8     1406.28     1368.74     18.41 o 
  -5   4   8      267.91      278.98      9.14 o 
  -4   4   8    10507.89    10165.03     97.29 o 
  -3   4   8       34.13       46.56      8.29 o 
  -2   4   8     3727.58     3789.24     38.63 o 
  -1   4   8     3098.94     3132.45     30.59 o 
   0   4   8     1916.07     1782.36     22.42 o 
   1   4   8      449.29      493.21     12.41 o 
   2   4   8    21109.33    21761.75    185.02 o 
   3   4   8      529.66      572.73     12.76 o 
   4   4   8       23.88       45.49      8.01 o 
   5   4   8       26.10       34.04      9.01 o 
   6   4   8     1390.34     1132.58     21.54 o 
   7   4   8      152.42      152.05     11.87 o 
   8   4   8     3551.27     3435.29     43.06 o 
   9   4   8      153.23      157.93     17.73 o 
  10   4   8      190.27      188.05     21.31 o 
  11   4   8      191.59      205.66     27.27 o 
  12   4   8     4990.45     4808.76     98.11 o 
  13   4   8       96.91       70.39     34.96 o 
  14   4   8      258.00      241.30     51.96 o 
  15   4   8      496.64      516.17     45.35 o 
  16   4   8      563.71      460.55     49.17 o 
  17   4   8      190.97      173.20     50.18 o 
  18   4   8     1093.29     1161.53     67.54 o 
  19   4   8       14.38       35.27     54.70 o 
  20   4   8      154.95      173.19     74.56 o 
 -22   5   8        1.21       12.97     61.89 o 
 -21   5   8        0.86       58.25     59.58 o 
 -20   5   8       14.48       17.34     59.35 o 
 -19   5   8        0.77       31.54     51.00 o 
 -18   5   8       80.96       68.69     49.52 o 
 -17   5   8      127.63      134.31     45.28 o 
 -16   5   8      109.94       79.74     36.21 o 
 -15   5   8      111.77      163.49     31.52 o 
 -14   5   8      145.60      153.20     28.63 o 
 -13   5   8        2.09       -5.85     27.48 o 
 -12   5   8        2.83       -2.68     22.23 o 
 -11   5   8     1242.02     1187.68     33.78 o 
 -10   5   8       53.17       21.60     16.65 o 
  -9   5   8        6.40       12.03     12.63 o 
  -8   5   8      564.53      533.12     14.86 o 
  -7   5   8       21.07       21.76      9.88 o 
  -6   5   8       37.26       37.85      8.48 o 
  -5   5   8     3072.76     3550.80     32.73 o 
  -4   5   8      522.35      597.02     13.67 o 
  -3   5   8      717.95      784.57     16.74 o 
  -2   5   8        1.63       -4.06      7.77 o 
  -1   5   8     2477.53     2702.26     29.31 o 
   0   5   8     9556.55    10530.49     81.57 o 
   1   5   8     2193.49     2712.46     29.08 o 
   2   5   8     2121.94     2495.97     27.10 o 
   3   5   8      796.55      797.36     14.23 o 
   4   5   8      355.28      435.07     15.83 o 
   5   5   8     4839.27     5294.68     51.08 o 
   6   5   8      472.59      527.89     14.17 o 
   7   5   8       35.51       43.65     12.22 o 
   8   5   8       30.32       22.62     14.58 o 
   9   5   8      236.17      279.16     19.34 o 
  10   5   8      195.00      180.33     21.61 o 
  11   5   8     1609.00     1508.71     53.67 o 
  12   5   8       27.81       57.04     31.43 o 
  13   5   8       46.73       35.28     34.03 o 
  14   5   8        3.19      -68.09     36.30 o 
  15   5   8       10.51      -78.93     39.47 o 
  16   5   8        8.44      -46.35     44.11 o 
  17   5   8      130.06       33.67     48.09 o 
  18   5   8        7.15      -66.70     58.05 o 
  19   5   8      402.95      474.52     87.30 o 
  20   5   8      256.67      341.03     74.25 o 
 -21   6   8       96.81       99.91     82.83 o 
 -20   6   8      256.45      274.59     70.15 o 
 -19   6   8       94.80       -3.24     52.51 o 
 -18   6   8       39.55       51.08     49.27 o 
 -17   6   8     1066.89     1160.12     60.77 o 
 -16   6   8      433.92      404.90     41.22 o 
 -15   6   8       88.66       98.47     30.81 o 
 -14   6   8      129.50      121.41     33.48 o 
 -13   6   8      437.44      390.38     37.99 o 
 -12   6   8       45.81       57.28     23.06 o 
 -11   6   8     1651.75     1671.82     37.16 o 
 -10   6   8     9372.27     8914.66     99.71 o 
  -9   6   8      191.79      171.92     16.80 o 
  -8   6   8     4427.14     4283.07     44.88 o 
  -7   6   8     2100.42     2106.60     26.57 o 
  -6   6   8        6.02        2.99      8.90 o 
  -5   6   8       25.34       28.82     10.12 o 
  -4   6   8    13955.52    14600.78    129.27 o 
  -3   6   8     1446.57     1508.79     22.55 o 
  -2   6   8     4844.75     4533.06     48.34 o 
  -1   6   8      182.66      139.91      8.87 o 
   0   6   8     3190.95     2889.60     28.77 o 
   1   6   8     1018.82     1120.41     17.56 o 
   2   6   8    26970.97    27743.75    253.45 o 
   3   6   8      349.58      433.04     12.68 o 
   4   6   8     7661.54     8033.31     69.94 o 
   5   6   8       47.29       85.32      9.53 o 
   6   6   8     5768.88     5915.60     57.37 o 
   7   6   8      552.76      576.97     16.98 o 
   8   6   8     6458.80     6851.07     81.32 o 
   9   6   8      210.86      209.68     16.19 o 
  10   6   8       51.16       17.94     22.71 o 
  11   6   8      126.60      120.89     29.73 o 
  12   6   8      691.78      726.49     40.87 o 
  13   6   8       57.51       86.42     35.56 o 
  14   6   8      332.90      328.28     51.39 o 
  15   6   8       14.89       -9.75     40.32 o 
  16   6   8      106.82      161.62     46.21 o 
  17   6   8       95.65      126.04     58.41 o 
  18   6   8        9.24       -0.61     67.76 o 
  19   6   8      410.40      397.92     70.71 o 
  20   6   8      314.15      324.19     76.13 o 
 -21   7   8       40.68        7.28     58.16 o 
 -20   7   8     1135.92     1319.77    143.22 o 
 -19   7   8        0.92       25.05     63.98 o 
 -18   7   8      496.49      576.98     66.80 o 
 -17   7   8      689.21      725.71     69.00 o 
 -16   7   8      546.92      633.64     51.26 o 
 -15   7   8      257.55      169.01     45.42 o 
 -14   7   8     4630.65     4702.71    102.66 o 
 -13   7   8      326.91      372.22     39.52 o 
 -12   7   8      741.79      743.47     40.21 o 
 -11   7   8     3618.02     3964.62     58.30 o 
 -10   7   8     3444.28     3271.01     47.79 o 
  -9   7   8     2043.42     1978.70     33.14 o 
  -8   7   8     5053.11     4865.53     49.91 o 
  -7   7   8    11203.90    10825.74     99.28 o 
  -6   7   8      103.55       73.30     10.80 o 
  -5   7   8     4066.91     3920.23     41.22 o 
  -4   7   8     3428.18     3355.09     41.73 o 
  -3   7   8     1780.11     1795.49     26.27 o 
  -2   7   8      191.57      193.99     10.47 o 
  -1   7   8    30680.22    30085.42    237.83 o 
   0   7   8      193.22      230.39     14.80 o 
   1   7   8       92.65      149.55      9.35 o 
   2   7   8      246.89      256.61     11.52 o 
   3   7   8    18290.51    19554.44    174.03 o 
   4   7   8     1516.52     1700.24     24.53 o 
   5   7   8     4237.94     3858.05     36.29 o 
   6   7   8     1274.04     1264.43     24.41 o 
   7   7   8        8.86        9.70     12.85 o 
   8   7   8     1540.12     1594.95     30.23 o 
   9   7   8     6823.15     6708.78     79.04 o 
  10   7   8        3.00        0.38     17.96 o 
  11   7   8     3415.04     3619.90    128.92 o 
  12   7   8     2615.82     2511.59     68.16 o 
  13   7   8       42.63       26.90     35.72 o 
  14   7   8       85.93       39.82     44.51 o 
  15   7   8     1186.79     1110.15     66.24 o 
  16   7   8      338.59      415.83    157.42 o 
  17   7   8       63.64       63.18     58.57 o 
  18   7   8      162.42      192.15     64.94 o 
  19   7   8      122.18      154.84     70.95 o 
  20   7   8        7.79      119.58     71.82 o 
 -21   8   8      227.38      216.94     74.38 o 
 -20   8   8        8.96        0.04    110.29 o 
 -19   8   8       71.29      107.74     80.62 o 
 -18   8   8       22.69       52.47    105.17 o 
 -17   8   8        8.12       36.47     45.96 o 
 -16   8   8      574.74      560.57     54.72 o 
 -15   8   8      261.24      271.34     43.92 o 
 -14   8   8     1489.21     1498.94     57.23 o 
 -13   8   8       78.67       98.11     31.33 o 
 -12   8   8     1405.26     1480.67     40.11 o 
 -11   8   8      668.87      811.27     31.11 o 
 -10   8   8     2758.31     2367.54     47.16 o 
  -9   8   8       94.26       91.43     16.47 o 
  -8   8   8     2055.39     2091.43     32.48 o 
  -7   8   8        7.98       25.51     11.25 o 
  -6   8   8      707.04      710.97     18.52 o 
  -5   8   8      352.22      376.56     14.44 o
[truncated: 537,151 more chars]
